# Supplementary material for: Beyond-local neural information processing in neuronal networks
Source: Comput Struct Biotechnol J. 2024 Nov 13;23:4288–305. doi: 10.1016/j.csbj.2024.10.040 (PMC11647244; doi:10.1016/j.csbj.2024.10.040)
Supplement: Supplementary file 1 — Supplementary material [file mmc1.zip]

Archive with 54 entries (42 files):
- documents/
- documents/Tutorial Setting Up Things.docx
- scripts/
- scripts/analysis scripts/
- scripts/analysis scripts/image_analysis/
- scripts/analysis scripts/image_analysis/.ipynb_checkpoints/
- scripts/analysis scripts/image_analysis/abm_coding.py
- scripts/analysis scripts/image_analysis/decoder_and_encoder.ipynb
- scripts/analysis scripts/image_analysis/input.txt
- scripts/analysis scripts/image_analysis/new 3.txt
- scripts/analysis scripts/image_analysis/oscillator_grid_abm.py
- scripts/analysis scripts/image_analysis/plan_python_abm.md
- scripts/analysis scripts/image_analysis/plan_python_abm.txt
- scripts/analysis scripts/image_analysis/stimulus_ticks_202.txt
- scripts/analysis scripts/sound_encoding/
- scripts/analysis scripts/wave_pattern_analysis/
- scripts/analysis scripts/wave_pattern_analysis/matlab/
- scripts/analysis scripts/wave_pattern_analysis/matlab/analyse_criticality_sub.m
- scripts/analysis scripts/wave_pattern_analysis/matlab/avalancheanalysis_sub.m
- scripts/analysis scripts/wave_pattern_analysis/matlab/coherence_sub.m
- scripts/analysis scripts/wave_pattern_analysis/matlab/correlation_network_analysis_sub.m
- scripts/analysis scripts/wave_pattern_analysis/matlab/ECoG_Wuerzburg_2021_final.m
- scripts/analysis scripts/wave_pattern_analysis/matlab/fft_peak_analysis_sub.m
- scripts/analysis scripts/wave_pattern_analysis/matlab/findpeaks.m
- scripts/analysis scripts/wave_pattern_analysis/matlab/LCZ_analysis_VEPOR.m
- scripts/analysis scripts/wave_pattern_analysis/matlab/LZC_analysis_EEG.m
- scripts/analysis scripts/wave_pattern_analysis/matlab/Model_HFAnalysis_final.m
- scripts/analysis scripts/wave_pattern_analysis/matlab/modulo.m
- scripts/analysis scripts/wave_pattern_analysis/matlab/Multi_Electrode_HF_2021_final.m
- scripts/analysis scripts/wave_pattern_analysis/matlab/peakstatsEEG.m
- scripts/analysis scripts/wave_pattern_analysis/matlab/peakstatsMEA.m
- scripts/analysis scripts/wave_pattern_analysis/matlab/show_signal_sub.m
- scripts/analysis scripts/wave_pattern_analysis/matlab/stFT_sub.m
- scripts/analysis scripts/wave_pattern_analysis/matlab/wavespeed_analysis_hz_vs_speed.m
- scripts/analysis scripts/wave_pattern_analysis/matlab/wavespeed_analysis_NI_vs_frequency.m
- scripts/analysis scripts/wave_pattern_analysis/matlab/ZipZap_Levi_EEG.m
- scripts/analysis scripts/wave_pattern_analysis/matlab/ZipZap_Levi_VEPOR.m
- scripts/analysis scripts/wave_pattern_analysis/perl/
- scripts/analysis scripts/wave_pattern_analysis/perl/parserwavepattern.pl
- scripts/simulations/
- scripts/simulations/generate_wavepattern/
- scripts/simulations/generate_wavepattern/netlogo/
- scripts/simulations/generate_wavepattern/netlogo/neoNoLIP alzeheimer 1%.nlogo
- scripts/simulations/generate_wavepattern/netlogo/neoNoLIP alzeheimer 10%.nlogo
- scripts/simulations/generate_wavepattern/netlogo/neoNoLIP anesthesia ketamin.nlogo
- scripts/simulations/generate_wavepattern/netlogo/neoNoLIP anesthesia propofol.nlogo
- scripts/simulations/generate_wavepattern/netlogo/neoNoLip continuous signals.nlogo
- scripts/simulations/generate_wavepattern/netlogo/neoNoLIP grating nographicalplot reducedmodel.nlogo
- scripts/simulations/generate_wavepattern/netlogo/neoNoLIP Ising like dynamics.nlogo
- scripts/simulations/generate_wavepattern/netlogo/neoNoLIP random bursts of information.nlogo
- scripts/simulations/generate_wavepattern/netlogo/neoNoLIP REM.nlogo
- scripts/simulations/generate_wavepattern/netlogo/neoNoLIP schizophrenia.nlogo
- scripts/simulations/generate_wavepattern/netlogo/neoNoLIP SWS.nlogo
- scripts/simulations/generate_wavepattern/netlogo/neoNoLIP waking.nlogo
