# Supplementary material for: Beyond-local neural information processing in neuronal networks
Source: Comput Struct Biotechnol J. 2024 Nov 13;23:4288–305. doi: 10.1016/j.csbj.2024.10.040 (PMC11647244; doi:10.1016/j.csbj.2024.10.040)
Supplement: Supplementary file 1 — Supplementary material [file mmc1.zip › scripts/analysis scripts/image_analysis/decoder_and_encoder.ipynb]

# %% [code]
import numpy as np
from numpy import random as rand
import cmath
from scipy.optimize import fsolve
import scipy.linalg as LA
import matplotlib.pyplot as plt
import scipy.fft as fft

# %% [code]
def get_nbrs8(x,y,L):
    nbrs=[]
    nbrs=[(x,(y+1)%L), (x,(L+y-1)%L), ((x+1)%L,y), ((L+x-1)%L,y),((L+x+1)%L,(L+y+1)%L),((L+x-1)%L,(L+y-1)%L),\
         ((L+x-1)%L,(L+y+1)%L),((L+x+1)%L,(L+y-1)%L)]
    return nbrs
            

#actual evolution using dynamical rules
def update(L, t, ni_slopev, damp, slope_damp, drive_func)  :
    L_eff=L+2
    actso=np.zeros([L_eff,L_eff])
    acts =np.zeros([L_eff,L_eff])
    svec=np.zeros([L_eff,L_eff])
    slope=np.zeros([L_eff,L_eff])
    for tix in range(t) :
        actso+=drive_func(tix)
        for x in range(1,L_eff-1) :
            for y in range(1,L_eff-1) :
                nbrs= get_nbrs8(x,y,L_eff)
                tmp=0
                for nbr in nbrs :
                    tmp += actso[nbr[0],nbr[1]]
                svec[x,y]=ni_slopev*(tmp-8*actso[x,y])/8.0
                slope[x,y] = (slope[x,y]+svec[x,y])/(1.0+slope_damp)
                acts[x,y] = (actso[x,y]+slope[x,y])/(1.0+damp)
        temp=np.fft.fft2(acts)
        actso=np.copy(acts)
        
    return acts
            
    

# %% [code]
    
def gensol0(coeff,t,om,lam,lam2,del1) :
    c1=coeff[0]+1j*coeff[1]
    c2=coeff[2]+1j*coeff[3]
    return (c2*t+c1)*np.exp(-lam*t) 
def gensol1(coeff,t,om,lam,lam2,del1) :
    c1=coeff[0]+1j*coeff[1]
    c2=coeff[2]+1j*coeff[3]
    return (c1*np.exp(-lam*t)+c2*np.exp(-lam2*t))
def gensol2(coeff,t,om,lam,lam2,del1) :
    c1=coeff[0]+1j*coeff[1]
    c2=coeff[2]+1j*coeff[3]
    return np.exp(-lam*t)*(c1*np.cos(om*t) +c2*np.sin(om*t))
    
def bc_eq(coeff,gen_sol,t1,t2,part1,part2,om,lam,lam2,del1) :
    act1=gen_sol(coeff,t1,om,lam,lam2,del1)+part1
    act2=gen_sol(coeff,t2,om,lam,lam2,del1)+part2
    return [act1.real,act1.imag,act2.real,act2.imag]
    
def init_kick(actsi,t,t_kick=0) :
    if(t==t_kick) :
        return actsi
    else :
        return 0*actsi
def const_signal(actsi,t,tmin,tmax) :
    if(t>=tmin and t<tmax) :
        return actsi
    else :
        return 0*actsi
    
    

# %% [code]
def get_Dk(kx,ky) :
    return 0.5*(np.sin(kx/2)**2 +np.sin(ky/2)**2+np.sin((kx+ky)/2)**2 +np.sin((kx-ky)/2.0)**2)
    #return np.sin(kx/2)**2 +np.sin(ky/2)**2
def get_freq(Dk,c2,d,del1,del2) :
    t1=c2*Dk/d+del1+del2-2
    t2=(del1*del2+1-del1-del2)
    z1=cmath.log(-0.5*t1+0.5*cmath.sqrt(t1**2-4*t2))
    z2=cmath.log(-0.5*t1-0.5*cmath.sqrt(t1**2-4*t2))
    lam= -z1.real
    om=z1.imag
    return om,lam,-z2.real
def calc_invG(z,Dk,c2,d,del1,del2,eps) :
    del1=del1+eps
    del2=del2+eps
    d=d+eps
    t1=c2*Dk/d+del1+del2-2
    t2=(del1*del2+1-del1-del2)
    ev1=-0.5*t1-0.5*cmath.sqrt(t1**2-4*t2)
    ev2=-0.5*t1+0.5*cmath.sqrt(t1**2-4*t2)
    return(cmath.exp(1j*z)-ev1)*(cmath.exp(1j*z)-ev2)
    #return (cmath.exp(1j*2*z)-2*cmath.exp(1j*z)+1+ (del1+del2)*(cmath.exp(1j*z)-1)+del1*del2-(c2/d)*Dk*cmath.exp(1j*z))
def calc_source(freq,Dk,c2,d,d1,del2) :
    src=(-c2/d)*Dk*cmath.exp(1j*freq*2) \
    +(1/(1+d1))*(cmath.exp(1j*2*freq)-cmath.exp(1j*freq)\
     +del2*cmath.exp(1j*freq)) 
    return src
def get_Gkt(freq_shape,t_steps,kx,ky,c2,d,del1,del2) :
    Dk= get_Dk(kx,ky)
    om, lam1,lam2 = get_freq(Dk,c2,d,del1,del2)
    freqs=np.fft.fftfreq(t_steps)
    psol=np.zeros(t_steps,dtype=complex)
    for t in range(t_steps) :
        freq=freqs[t]*2*np.pi
        invG=calc_invG(freq,Dk,c2,d,del1,del2,0.0000001)
        src=freq_shape[t]*calc_source(freq,Dk,c2,d,d1,del2)
        psol[t]=src/invG
    psol=np.fft.ifft(psol)
    p1=psol[0]
    p2=psol[1]
    if( abs(om)<1e-12 ) :
        if(abs(lam1-lam2)<1e-12) :
            gens=gensol0;
        else :
            gens=gensol1;
    else :
        gens=gensol2
    
    coeffs=fsolve(lambda coeff: bc_eq(coeff,gens, 0,1,p1,p2,om, lam1,lam2,del1),[0.0,0.0,0.0,0.0], xtol=1e-10)
    for t in range(t_steps) :
        psol[t]+=gens(coeffs,t,om,lam1,lam2,del1)
    return psol


# %% [code]
import csv
def read_stimulus(L,time,minx) :
    L_eff=L+2
    stim=np.zeros([L_eff,L_eff])
    file1 = open('/home/sounak/Downloads/stimulus_ticks_%d.txt'%(time), 'r')
    #print("file=",'./newImage/stimulus_ticks_%d.txt'%(time))
    #file1 = open('./stimulus_ticks_%d.txt'%(time), 'r')
    lines_tmp = file1.readlines()
    Lines=[]
    for line in lines_tmp :
        if line.strip() :
            Lines.append(line)
    
    ctr=0
    for w1,w2 in zip(Lines[0].split(),Lines[1].split()) :
        w1=w1.replace("\"","")
        w2=w2.replace("\"","")
        w1=w1.replace("|"," ")
        i1,i2=w1.split()
        i1=int(i1)
        i2=int(i2)
        w2=float(w2)
        stim[-minx+i1,-minx+i2]=w2
    stim = stim[1:L_eff-1,1:L_eff-1]
    return stim
def read_image(L,minx,filename) :
    L_eff=L+2
    stim=np.zeros([L_eff,L_eff])
    file1 = open(filename, 'r')
    #print("file=",'./newImage/stimulus_ticks_%d.txt'%(time))
    #file1 = open('./stimulus_ticks_%d.txt'%(time), 'r')
    lines_tmp = file1.readlines()
    Lines=[]
    for line in lines_tmp :
        if line.strip() :
            Lines.append(line)
    
    ctr=0
    for w1,w2 in zip(Lines[0].split(),Lines[1].split()) :
        w1=w1.replace("\"","")
        w2=w2.replace("\"","")
        w1=w1.replace("|"," ")
        i1,i2=w1.split()
        i1=int(i1)
        i2=int(i2)
        w2=float(w2)
        stim[-minx+i1,-minx+i2]=w2
    stim = stim[1:L_eff-1,1:L_eff-1]
    return stim
       


# %% [code]
measure_time=200
L=149
pad_time=2

step_duration=measure_time
step_start=pad_time
kick_time=pad_time
step_end=pad_time+step_duration
t_steps=measure_time+pad_time #total time step of simulation
actso=read_stimulus(149,measure_time+2,-40)

actsok=fft.dstn(actso,type=1,norm='ortho')
tmp=fft.dstn(actsok,type=1,norm='ortho')


c2=2.6655
d1=0.0001;
d2=0.01;
c=np.sqrt(c2)
d= (1+d1)*(1+d2)
del1=d1/(1+d1)
del2=d2/(1+d2)

step_signal=np.zeros(t_steps,dtype=complex)
kick_signal=np.zeros(t_steps,dtype=complex)
for t in range(step_start,step_end) :
    step_signal[t]=1
kick_signal[kick_time]=1

time_shape=step_signal.copy()
time_shape=kick_signal.copy()
freq_shape=np.fft.fft(time_shape)

decoded=np.zeros([L,L],dtype=complex)
for x in range(L) :
    kx= np.pi*(x+1)/(L+1.0)
    for y in range(L) :
        ky= np.pi*(y+1)/(L+1.0)
        psol=get_Gkt(freq_shape,t_steps,kx,ky,c2,d,del1,del2)
        fac=actsok[x,y]/psol[t_steps-1]
        if(abs(fac.imag)>1e-4) :
            print(fac.imag)
        decoded[x,y]=fac
decodedo=decoded
decoded=fft.dstn(decoded,type=1,norm='ortho')

fig,axes=plt.subplots(2,1)
vmax=np.max(np.abs(decoded))
vmin=-vmax
vmax2=np.max(np.abs(actso))
vmin2=-vmax2

im0=axes[0].imshow(np.flip(tmp.T,axis=1),cmap='seismic',origin='lower',vmax=vmax2,vmin=vmin2)
im1=axes[1].imshow(np.flip(decoded.real.T,axis=1),cmap='seismic',origin='lower',vmax=vmax,vmin=vmin)
axes[1].set_title("Decoded Input signal")
axes[0].set_title("Output Interference Pattern")
plt.colorbar(im0,ax=axes[0])
plt.colorbar(im1,ax=axes[1])
plt.tight_layout()
#plt.colorbar(im2,ax=axes[2])

# %% [code]
#uniform time signal encoder
measure_time=200
pad_time=2
t_steps=measure_time+pad_time #total time step of simulation

fig,axes=plt.subplots(3,1)
#network parameters
L=149
L_eff=L+2
c2=2.6655
d1=0.0001;
d2=0.01;
c=np.sqrt(c2)
d= (1+d1)*(1+d2)
del1=d1/(1+d1)
del2=d2/(1+d2)

#set stimuli
np.random.seed(1)
actsi=np.random.random([L_eff,L_eff])
actsi[0,:]=0
actsi[L_eff-1,:]=0
actsi[:,0]=0
actsi[:,L_eff-1]=0
actsi[1:L_eff-1,1:L_eff-1]=read_image(149,-40,"/home/sounak/Downloads/input.txt")
t_kick=3


#use actual network to numerically update and save for plotting later
actso=update( L, t_steps, c2,d1,d2,lambda x:init_kick(actsi,x,t_kick=3))
actso_u=actso.copy()

#reset actsok, to encode using fourier analysis
actsok=np.zeros([L,L],dtype=complex)
actsi=actsi[1:L_eff-1,1:L_eff-1]
actsik= fft.dstn(actsi,type=1,norm='ortho')

kick=np.zeros(t_steps)
kick[t_kick]=3
kicktr=np.fft.fft(kick)
freq_shape=kicktr.copy()

vkw=np.zeros([L,L,t_steps],dtype=complex) 
for t in range(t_steps) :
    vkw[:,:,t]=actsik[:,:]*kicktr[t]

wvecs=np.fft.fftfreq(L)
freqs=np.fft.fftfreq(t_steps)
for x in range(L) :
    kx= np.pi*(x+1)/(L+1)
    for y in range(L) :
        ky = np.pi*(y+1)/(L+1)
        Dk= get_Dk(kx,ky)
        om, lam1,lam2 = get_freq(Dk,c2,d,del1,del2)
        psol=np.zeros(t_steps,dtype=complex) #particular solutoin
        for t in range(t_steps) :
            freq=freqs[t]*2*np.pi
            invG=calc_invG(freq,Dk,c2,d,del1,del2,0.0000001)
            src=vkw[x,y,t] *calc_source(freq,Dk,c2,d,d1,del2)
            psol[t]=src/invG
        psol=np.fft.ifft(psol)
        p1=psol[0]
        p2=psol[1]

        #solve boundary conditions with general solution
        if( abs(om)<1e-8 ) :
            if(abs(lam1-lam2)<1e-9) :
                gens=gensol0;
            else :
                gens=gensol1;
        else :
            gens=gensol2
        
        coeffs=fsolve(lambda coeff: bc_eq(coeff,gens, 0,1,p1,p2,om, lam1,lam2,del1),[0.0,0.0,0.0,0.0], xtol=1e-10)
        actsok[x,y]=psol[t_steps-1]+gens(coeffs,t_steps-1,om,lam1,lam2,del1)

actso=fft.dstn(actsok,type=1,norm='ortho')

#plot starting stimuli
vmax=np.max(abs(actsi.real))
im0=axes[0].imshow(np.flip(actsi.T,axis=1),origin='lower',cmap='seismic',vmax=vmax,vmin=vmin)

#plot interference pattern after evolution
vmax=np.max(abs(actso_u.real))
im1=axes[1].imshow(np.flip(actso_u.T,axis=1),origin='lower',cmap='seismic',vmax=vmax,vmin=-vmax)

#plot encoded signal
vmax=np.max(abs(actso.real))
im2=axes[2].imshow(np.flip(actso.real.T,axis=1),origin='lower',cmap='seismic',vmax=vmax,vmin=-vmax)
axes[0].set_title('input stimuli')
axes[1].set_title('output calculated by network evolution')
axes[2].set_title('output calculated from exact Fourier analysis')
plt.colorbar(im0,ax=axes[0])
plt.colorbar(im1,ax=axes[1])
plt.colorbar(im2,ax=axes[2])
plt.tight_layout()

# %% [code]
c2=0.2;
d1=0.1
d2=0.1
del1=d1/(1+d1)
del2=d1/(1+d1)
d=(1+d2)*(1+d1)
xl=np.arange(0.0,8.0,.2)
loglr =[]
logli =[]
for x in xl :
    term1=x+del1+del2-2
    term2=(del1*del2+1-del1-del2)
    loglr.append((cmath.log(-0.5*term1+0.5*cmath.sqrt(term1**2-4*term2))).real)
    logli.append((cmath.log(-0.5*term1+0.5*cmath.sqrt(term1**2-4*term2))).imag)
#plt.plot(xl, sqral,label="arg of sqrt")
plt.plot(xl, -1.0*np.array(loglr),label='$ \\lambda_{\\bf k} $')
plt.plot(xl, logli,label='$ \\omega_{\\bf k} $')
plt.xlabel('$c^2 D({\\bf k})/d$',fontsize=18)

plt.title('$d_1=0.1, d_2=0.1$',fontsize=22)


plt.legend(fontsize=20)
plt.savefig('freqs.pdf',bbox_inches='tight')

# %% [code]
from mpl_toolkits.mplot3d import Axes3D  
# Axes3D import has side effects, it enables using projection='3d' in add_subplot
import matplotlib.pyplot as plt
import random

def get_Dk(kx,ky) :
    return 0.5*(np.sin(kx/2)**2 +np.sin(ky/2)**2+np.sin((kx+ky)/2)**2 +np.sin((kx-ky)/2.0)**2)

fig = plt.figure(figsize=(6,6))
ax = fig.add_subplot(111, projection='3d')
x = y = np.arange(-np.pi, np.pi, 0.10)
X, Y = np.meshgrid(x, y)
zs = np.array(get_Dk(np.ravel(X), np.ravel(Y)))
Z = zs.reshape(X.shape)

ax.plot_wireframe(X, Y, Z)

ax.set_xlabel('$k_x$',fontsize=12)
ax.set_ylabel('$k_y$',fontsize=12)
ax.set_zlabel('$D({\\bf k})$',fontsize=12)
#ax.set_zlabel('lol')
ax.view_init(elev=10,azim=240)
ax.zaxis.labelpad=2
ax.set_box_aspect(aspect=None,zoom=0.8)
plt.savefig('Dk.pdf',bbox_inches='tight')

# %% [code]
