# Supplementary material for: Beyond-local neural information processing in neuronal networks
Source: Comput Struct Biotechnol J. 2024 Nov 13;23:4288–305. doi: 10.1016/j.csbj.2024.10.040 (PMC11647244; doi:10.1016/j.csbj.2024.10.040)
Supplement: Supplementary file 1 — Supplementary material [file mmc1.zip › scripts/analysis scripts/image_analysis/input.txt]

 "-40|-40" "-40|-39" "-40|-38" "-40|-37" "-40|-36" "-40|-35" "-40|-34" "-40|-33" "-40|-32" "-40|-31" "-40|-30" "-40|-29" "-40|-28" "-40|-27" "-40|-26" "-40|-25" "-40|-24" "-40|-23" "-40|-22" "-40|-21" "-40|-20" "-40|-19" "-40|-18" "-40|-17" "-40|-16" "-40|-15" "-40|-14" "-40|-13" "-40|-12" "-40|-11" "-40|-10" "-40|-9" "-40|-8" "-40|-7" "-40|-6" "-40|-5" "-40|-4" "-40|-3" "-40|-2" "-40|-1" "-40|0" "-40|1" "-40|2" "-40|3" "-40|4" "-40|5" "-40|6" "-40|7" "-40|8" "-40|9" "-40|10" "-40|11" "-40|12" "-40|13" "-40|14" "-40|15" "-40|16" "-40|17" "-40|18" "-40|19" "-40|20" "-40|21" "-40|22" "-40|23" "-40|24" "-40|25" "-40|26" "-40|27" "-40|28" "-40|29" "-40|30" "-40|31" "-40|32" "-40|33" "-40|34" "-40|35" "-40|36" "-40|37" "-40|38" "-40|39" "-40|40" "-40|41" "-40|42" "-40|43" "-40|44" "-40|45" "-40|46" "-40|47" "-40|48" "-40|49" "-40|50" "-40|51" "-40|52" "-40|53" "-40|54" "-40|55" "-40|56" "-40|57" "-40|58" "-40|59" "-40|60" "-40|61" "-40|62" "-40|63" "-40|64" "-40|65" "-40|66" "-40|67" "-40|68" "-40|69" "-40|70" "-40|71" "-40|72" "-40|73" "-40|74" "-40|75" "-40|76" "-40|77" "-40|78" "-40|79" "-40|80" "-40|81" "-40|82" "-40|83" "-40|84" "-40|85" "-40|86" "-40|87" "-40|88" "-40|89" "-40|90" "-40|91" "-40|92" "-40|93" "-40|94" "-40|95" "-40|96" "-40|97" "-40|98" "-40|99" "-40|100" "-40|101" "-40|102" "-40|103" "-40|104" "-40|105" "-40|106" "-40|107" "-40|108" "-40|109" "-40|110" "-39|-40" "-39|-39" "-39|-38" "-39|-37" "-39|-36" "-39|-35" "-39|-34" "-39|-33" "-39|-32" "-39|-31" "-39|-30" "-39|-29" "-39|-28" "-39|-27" "-39|-26" "-39|-25" "-39|-24" "-39|-23" "-39|-22" "-39|-21" "-39|-20" "-39|-19" "-39|-18" "-39|-17" "-39|-16" "-39|-15" "-39|-14" "-39|-13" "-39|-12" "-39|-11" "-39|-10" "-39|-9" "-39|-8" "-39|-7" "-39|-6" "-39|-5" "-39|-4" "-39|-3" "-39|-2" "-39|-1" "-39|0" "-39|1" "-39|2" "-39|3" "-39|4" "-39|5" "-39|6" "-39|7" "-39|8" "-39|9" "-39|10" "-39|11" "-39|12" "-39|13" "-39|14" "-39|15" "-39|16" "-39|17" "-39|18" "-39|19" "-39|20" "-39|21" "-39|22" "-39|23" "-39|24" "-39|25" "-39|26" "-39|27" "-39|28" "-39|29" "-39|30" "-39|31" "-39|32" "-39|33" "-39|34" "-39|35" "-39|36" "-39|37" "-39|38" "-39|39" "-39|40" "-39|41" "-39|42" "-39|43" "-39|44" "-39|45" "-39|46" "-39|47" "-39|48" "-39|49" "-39|50" "-39|51" "-39|52" "-39|53" "-39|54" "-39|55" "-39|56" "-39|57" "-39|58" "-39|59" "-39|60" "-39|61" "-39|62" "-39|63" "-39|64" "-39|65" "-39|66" "-39|67" "-39|68" "-39|69" "-39|70" "-39|71" "-39|72" "-39|73" "-39|74" "-39|75" "-39|76" "-39|77" "-39|78" "-39|79" "-39|80" "-39|81" "-39|82" "-39|83" "-39|84" "-39|85" "-39|86" "-39|87" "-39|88" "-39|89" "-39|90" "-39|91" "-39|92" "-39|93" "-39|94" "-39|95" "-39|96" "-39|97" "-39|98" "-39|99" "-39|100" "-39|101" "-39|102" "-39|103" "-39|104" "-39|105" "-39|106" "-39|107" "-39|108" "-39|109" "-39|110" "-38|-40" "-38|-39" "-38|-38" "-38|-37" "-38|-36" "-38|-35" "-38|-34" "-38|-33" "-38|-32" "-38|-31" "-38|-30" "-38|-29" "-38|-28" "-38|-27" "-38|-26" "-38|-25" "-38|-24" "-38|-23" "-38|-22" "-38|-21" "-38|-20" "-38|-19" "-38|-18" "-38|-17" "-38|-16" "-38|-15" "-38|-14" "-38|-13" "-38|-12" "-38|-11" "-38|-10" "-38|-9" "-38|-8" "-38|-7" "-38|-6" "-38|-5" "-38|-4" "-38|-3" "-38|-2" "-38|-1" "-38|0" "-38|1" "-38|2" "-38|3" "-38|4" "-38|5" "-38|6" "-38|7" "-38|8" "-38|9" "-38|10" "-38|11" "-38|12" "-38|13" "-38|14" "-38|15" "-38|16" "-38|17" "-38|18" "-38|19" "-38|20" "-38|21" "-38|22" "-38|23" "-38|24" "-38|25" "-38|26" "-38|27" "-38|28" "-38|29" "-38|30" "-38|31" "-38|32" "-38|33" "-38|34" "-38|35" "-38|36" "-38|37" "-38|38" "-38|39" "-38|40" "-38|41" "-38|42" "-38|43" "-38|44" "-38|45" "-38|46" "-38|47" "-38|48" "-38|49" "-38|50" "-38|51" "-38|52" "-38|53" "-38|54" "-38|55" "-38|56" "-38|57" "-38|58" "-38|59" "-38|60" "-38|61" "-38|62" "-38|63" "-38|64" "-38|65" "-38|66" "-38|67" "-38|68" "-38|69" "-38|70" "-38|71" "-38|72" "-38|73" "-38|74" "-38|75" "-38|76" "-38|77" "-38|78" "-38|79" "-38|80" "-38|81" "-38|82" "-38|83" "-38|84" "-38|85" "-38|86" "-38|87" "-38|88" "-38|89" "-38|90" "-38|91" "-38|92" "-38|93" "-38|94" "-38|95" "-38|96" "-38|97" "-38|98" "-38|99" "-38|100" "-38|101" "-38|102" "-38|103" "-38|104" "-38|105" "-38|106" "-38|107" "-38|108" "-38|109" "-38|110" "-37|-40" "-37|-39" "-37|-38" "-37|-37" "-37|-36" "-37|-35" "-37|-34" "-37|-33" "-37|-32" "-37|-31" "-37|-30" "-37|-29" "-37|-28" "-37|-27" "-37|-26" "-37|-25" "-37|-24" "-37|-23" "-37|-22" "-37|-21" "-37|-20" "-37|-19" "-37|-18" "-37|-17" "-37|-16" "-37|-15" "-37|-14" "-37|-13" "-37|-12" "-37|-11" "-37|-10" "-37|-9" "-37|-8" "-37|-7" "-37|-6" "-37|-5" "-37|-4" "-37|-3" "-37|-2" "-37|-1" "-37|0" "-37|1" "-37|2" "-37|3" "-37|4" "-37|5" "-37|6" "-37|7" "-37|8" "-37|9" "-37|10" "-37|11" "-37|12" "-37|13" "-37|14" "-37|15" "-37|16" "-37|17" "-37|18" "-37|19" "-37|20" "-37|21" "-37|22" "-37|23" "-37|24" "-37|25" "-37|26" "-37|27" "-37|28" "-37|29" "-37|30" "-37|31" "-37|32" "-37|33" "-37|34" "-37|35" "-37|36" "-37|37" "-37|38" "-37|39" "-37|40" "-37|41" "-37|42" "-37|43" "-37|44" "-37|45" "-37|46" "-37|47" "-37|48" "-37|49" "-37|50" "-37|51" "-37|52" "-37|53" "-37|54" "-37|55" "-37|56" "-37|57" "-37|58" "-37|59" "-37|60" "-37|61" "-37|62" "-37|63" "-37|64" "-37|65" "-37|66" "-37|67" "-37|68" "-37|69" "-37|70" "-37|71" "-37|72" "-37|73" "-37|74" "-37|75" "-37|76" "-37|77" "-37|78" "-37|79" "-37|80" "-37|81" "-37|82" "-37|83" "-37|84" "-37|85" "-37|86" "-37|87" "-37|88" "-37|89" "-37|90" "-37|91" "-37|92" "-37|93" "-37|94" "-37|95" "-37|96" "-37|97" "-37|98" "-37|99" "-37|100" "-37|101" "-37|102" "-37|103" "-37|104" "-37|105" "-37|106" "-37|107" "-37|108" "-37|109" "-37|110" "-36|-40" "-36|-39" "-36|-38" "-36|-37" "-36|-36" "-36|-35" "-36|-34" "-36|-33" "-36|-32" "-36|-31" "-36|-30" "-36|-29" "-36|-28" "-36|-27" "-36|-26" "-36|-25" "-36|-24" "-36|-23" "-36|-22" "-36|-21" "-36|-20" "-36|-19" "-36|-18" "-36|-17" "-36|-16" "-36|-15" "-36|-14" "-36|-13" "-36|-12" "-36|-11" "-36|-10" "-36|-9" "-36|-8" "-36|-7" "-36|-6" "-36|-5" "-36|-4" "-36|-3" "-36|-2" "-36|-1" "-36|0" "-36|1" "-36|2" "-36|3" "-36|4" "-36|5" "-36|6" "-36|7" "-36|8" "-36|9" "-36|10" "-36|11" "-36|12" "-36|13" "-36|14" "-36|15" "-36|16" "-36|17" "-36|18" "-36|19" "-36|20" "-36|21" "-36|22" "-36|23" "-36|24" "-36|25" "-36|26" "-36|27" "-36|28" "-36|29" "-36|30" "-36|31" "-36|32" "-36|33" "-36|34" "-36|35" "-36|36" "-36|37" "-36|38" "-36|39" "-36|40" "-36|41" "-36|42" "-36|43" "-36|44" "-36|45" "-36|46" "-36|47" "-36|48" "-36|49" "-36|50" "-36|51" "-36|52" "-36|53" "-36|54" "-36|55" "-36|56" "-36|57" "-36|58" "-36|59" "-36|60" "-36|61" "-36|62" "-36|63" "-36|64" "-36|65" "-36|66" "-36|67" "-36|68" "-36|69" "-36|70" "-36|71" "-36|72" "-36|73" "-36|74" "-36|75" "-36|76" "-36|77" "-36|78" "-36|79" "-36|80" "-36|81" "-36|82" "-36|83" "-36|84" "-36|85" "-36|86" "-36|87" "-36|88" "-36|89" "-36|90" "-36|91" "-36|92" "-36|93" "-36|94" "-36|95" "-36|96" "-36|97" "-36|98" "-36|99" "-36|100" "-36|101" "-36|102" "-36|103" "-36|104" "-36|105" "-36|106" "-36|107" "-36|108" "-36|109" "-36|110" "-35|-40" "-35|-39" "-35|-38" "-35|-37" "-35|-36" "-35|-35" "-35|-34" "-35|-33" "-35|-32" "-35|-31" "-35|-30" "-35|-29" "-35|-28" "-35|-27" "-35|-26" "-35|-25" "-35|-24" "-35|-23" "-35|-22" "-35|-21" "-35|-20" "-35|-19" "-35|-18" "-35|-17" "-35|-16" "-35|-15" "-35|-14" "-35|-13" "-35|-12" "-35|-11" "-35|-10" "-35|-9" "-35|-8" "-35|-7" "-35|-6" "-35|-5" "-35|-4" "-35|-3" "-35|-2" "-35|-1" "-35|0" "-35|1" "-35|2" "-35|3" "-35|4" "-35|5" "-35|6" "-35|7" "-35|8" "-35|9" "-35|10" "-35|11" "-35|12" "-35|13" "-35|14" "-35|15" "-35|16" "-35|17" "-35|18" "-35|19" "-35|20" "-35|21" "-35|22" "-35|23" "-35|24" "-35|25" "-35|26" "-35|27" "-35|28" "-35|29" "-35|30" "-35|31" "-35|32" "-35|33" "-35|34" "-35|35" "-35|36" "-35|37" "-35|38" "-35|39" "-35|40" "-35|41" "-35|42" "-35|43" "-35|44" "-35|45" "-35|46" "-35|47" "-35|48" "-35|49" "-35|50" "-35|51" "-35|52" "-35|53" "-35|54" "-35|55" "-35|56" "-35|57" "-35|58" "-35|59" "-35|60" "-35|61" "-35|62" "-35|63" "-35|64" "-35|65" "-35|66" "-35|67" "-35|68" "-35|69" "-35|70" "-35|71" "-35|72" "-35|73" "-35|74" "-35|75" "-35|76" "-35|77" "-35|78" "-35|79" "-35|80" "-35|81" "-35|82" "-35|83" "-35|84" "-35|85" "-35|86" "-35|87" "-35|88" "-35|89" "-35|90" "-35|91" "-35|92" "-35|93" "-35|94" "-35|95" "-35|96" "-35|97" "-35|98" "-35|99" "-35|100" "-35|101" "-35|102" "-35|103" "-35|104" "-35|105" "-35|106" "-35|107" "-35|108" "-35|109" "-35|110" "-34|-40" "-34|-39" "-34|-38" "-34|-37" "-34|-36" "-34|-35" "-34|-34" "-34|-33" "-34|-32" "-34|-31" "-34|-30" "-34|-29" "-34|-28" "-34|-27" "-34|-26" "-34|-25" "-34|-24" "-34|-23" "-34|-22" "-34|-21" "-34|-20" "-34|-19" "-34|-18" "-34|-17" "-34|-16" "-34|-15" "-34|-14" "-34|-13" "-34|-12" "-34|-11" "-34|-10" "-34|-9" "-34|-8" "-34|-7" "-34|-6" "-34|-5" "-34|-4" "-34|-3" "-34|-2" "-34|-1" "-34|0" "-34|1" "-34|2" "-34|3" "-34|4" "-34|5" "-34|6" "-34|7" "-34|8" "-34|9" "-34|10" "-34|11" "-34|12" "-34|13" "-34|14" "-34|15" "-34|16" "-34|17" "-34|18" "-34|19" "-34|20" "-34|21" "-34|22" "-34|23" "-34|24" "-34|25" "-34|26" "-34|27" "-34|28" "-34|29" "-34|30" "-34|31" "-34|32" "-34|33" "-34|34" "-34|35" "-34|36" "-34|37" "-34|38" "-34|39" "-34|40" "-34|41" "-34|42" "-34|43" "-34|44" "-34|45" "-34|46" "-34|47" "-34|48" "-34|49" "-34|50" "-34|51" "-34|52" "-34|53" "-34|54" "-34|55" "-34|56" "-34|57" "-34|58" "-34|59" "-34|60" "-34|61" "-34|62" "-34|63" "-34|64" "-34|65" "-34|66" "-34|67" "-34|68" "-34|69" "-34|70" "-34|71" "-34|72" "-34|73" "-34|74" "-34|75" "-34|76" "-34|77" "-34|78" "-34|79" "-34|80" "-34|81" "-34|82" "-34|83" "-34|84" "-34|85" "-34|86" "-34|87" "-34|88" "-34|89" "-34|90" "-34|91" "-34|92" "-34|93" "-34|94" "-34|95" "-34|96" "-34|97" "-34|98" "-34|99" "-34|100" "-34|101" "-34|102" "-34|103" "-34|104" "-34|105" "-34|106" "-34|107" "-34|108" "-34|109" "-34|110" "-33|-40" "-33|-39" "-33|-38" "-33|-37" "-33|-36" "-33|-35" "-33|-34" "-33|-33" "-33|-32" "-33|-31" "-33|-30" "-33|-29" "-33|-28" "-33|-27" "-33|-26" "-33|-25" "-33|-24" "-33|-23" "-33|-22" "-33|-21" "-33|-20" "-33|-19" "-33|-18" "-33|-17" "-33|-16" "-33|-15" "-33|-14" "-33|-13" "-33|-12" "-33|-11" "-33|-10" "-33|-9" "-33|-8" "-33|-7" "-33|-6" "-33|-5" "-33|-4" "-33|-3" "-33|-2" "-33|-1" "-33|0" "-33|1" "-33|2" "-33|3" "-33|4" "-33|5" "-33|6" "-33|7" "-33|8" "-33|9" "-33|10" "-33|11" "-33|12" "-33|13" "-33|14" "-33|15" "-33|16" "-33|17" "-33|18" "-33|19" "-33|20" "-33|21" "-33|22" "-33|23" "-33|24" "-33|25" "-33|26" "-33|27" "-33|28" "-33|29" "-33|30" "-33|31" "-33|32" "-33|33" "-33|34" "-33|35" "-33|36" "-33|37" "-33|38" "-33|39" "-33|40" "-33|41" "-33|42" "-33|43" "-33|44" "-33|45" "-33|46" "-33|47" "-33|48" "-33|49" "-33|50" "-33|51" "-33|52" "-33|53" "-33|54" "-33|55" "-33|56" "-33|57" "-33|58" "-33|59" "-33|60" "-33|61" "-33|62" "-33|63" "-33|64" "-33|65" "-33|66" "-33|67" "-33|68" "-33|69" "-33|70" "-33|71" "-33|72" "-33|73" "-33|74" "-33|75" "-33|76" "-33|77" "-33|78" "-33|79" "-33|80" "-33|81" "-33|82" "-33|83" "-33|84" "-33|85" "-33|86" "-33|87" "-33|88" "-33|89" "-33|90" "-33|91" "-33|92" "-33|93" "-33|94" "-33|95" "-33|96" "-33|97" "-33|98" "-33|99" "-33|100" "-33|101" "-33|102" "-33|103" "-33|104" "-33|105" "-33|106" "-33|107" "-33|108" "-33|109" "-33|110" "-32|-40" "-32|-39" "-32|-38" "-32|-37" "-32|-36" "-32|-35" "-32|-34" "-32|-33" "-32|-32" "-32|-31" "-32|-30" "-32|-29" "-32|-28" "-32|-27" "-32|-26" "-32|-25" "-32|-24" "-32|-23" "-32|-22" "-32|-21" "-32|-20" "-32|-19" "-32|-18" "-32|-17" "-32|-16" "-32|-15" "-32|-14" "-32|-13" "-32|-12" "-32|-11" "-32|-10" "-32|-9" "-32|-8" "-32|-7" "-32|-6" "-32|-5" "-32|-4" "-32|-3" "-32|-2" "-32|-1" "-32|0" "-32|1" "-32|2" "-32|3" "-32|4" "-32|5" "-32|6" "-32|7" "-32|8" "-32|9" "-32|10" "-32|11" "-32|12" "-32|13" "-32|14" "-32|15" "-32|16" "-32|17" "-32|18" "-32|19" "-32|20" "-32|21" "-32|22" "-32|23" "-32|24" "-32|25" "-32|26" "-32|27" "-32|28" "-32|29" "-32|30" "-32|31" "-32|32" "-32|33" "-32|34" "-32|35" "-32|36" "-32|37" "-32|38" "-32|39" "-32|40" "-32|41" "-32|42" "-32|43" "-32|44" "-32|45" "-32|46" "-32|47" "-32|48" "-32|49" "-32|50" "-32|51" "-32|52" "-32|53" "-32|54" "-32|55" "-32|56" "-32|57" "-32|58" "-32|59" "-32|60" "-32|61" "-32|62" "-32|63" "-32|64" "-32|65" "-32|66" "-32|67" "-32|68" "-32|69" "-32|70" "-32|71" "-32|72" "-32|73" "-32|74" "-32|75" "-32|76" "-32|77" "-32|78" "-32|79" "-32|80" "-32|81" "-32|82" "-32|83" "-32|84" "-32|85" "-32|86" "-32|87" "-32|88" "-32|89" "-32|90" "-32|91" "-32|92" "-32|93" "-32|94" "-32|95" "-32|96" "-32|97" "-32|98" "-32|99" "-32|100" "-32|101" "-32|102" "-32|103" "-32|104" "-32|105" "-32|106" "-32|107" "-32|108" "-32|109" "-32|110" "-31|-40" "-31|-39" "-31|-38" "-31|-37" "-31|-36" "-31|-35" "-31|-34" "-31|-33" "-31|-32" "-31|-31" "-31|-30" "-31|-29" "-31|-28" "-31|-27" "-31|-26" "-31|-25" "-31|-24" "-31|-23" "-31|-22" "-31|-21" "-31|-20" "-31|-19" "-31|-18" "-31|-17" "-31|-16" "-31|-15" "-31|-14" "-31|-13" "-31|-12" "-31|-11" "-31|-10" "-31|-9" "-31|-8" "-31|-7" "-31|-6" "-31|-5" "-31|-4" "-31|-3" "-31|-2" "-31|-1" "-31|0" "-31|1" "-31|2" "-31|3" "-31|4" "-31|5" "-31|6" "-31|7" "-31|8" "-31|9" "-31|10" "-31|11" "-31|12" "-31|13" "-31|14" "-31|15" "-31|16" "-31|17" "-31|18" "-31|19" "-31|20" "-31|21" "-31|22" "-31|23" "-31|24" "-31|25" "-31|26" "-31|27" "-31|28" "-31|29" "-31|30" "-31|31" "-31|32" "-31|33" "-31|34" "-31|35" "-31|36" "-31|37" "-31|38" "-31|39" "-31|40" "-31|41" "-31|42" "-31|43" "-31|44" "-31|45" "-31|46" "-31|47" "-31|48" "-31|49" "-31|50" "-31|51" "-31|52" "-31|53" "-31|54" "-31|55" "-31|56" "-31|57" "-31|58" "-31|59" "-31|60" "-31|61" "-31|62" "-31|63" "-31|64" "-31|65" "-31|66" "-31|67" "-31|68" "-31|69" "-31|70" "-31|71" "-31|72" "-31|73" "-31|74" "-31|75" "-31|76" "-31|77" "-31|78" "-31|79" "-31|80" "-31|81" "-31|82" "-31|83" "-31|84" "-31|85" "-31|86" "-31|87" "-31|88" "-31|89" "-31|90" "-31|91" "-31|92" "-31|93" "-31|94" "-31|95" "-31|96" "-31|97" "-31|98" "-31|99" "-31|100" "-31|101" "-31|102" "-31|103" "-31|104" "-31|105" "-31|106" "-31|107" "-31|108" "-31|109" "-31|110" "-30|-40" "-30|-39" "-30|-38" "-30|-37" "-30|-36" "-30|-35" "-30|-34" "-30|-33" "-30|-32" "-30|-31" "-30|-30" "-30|-29" "-30|-28" "-30|-27" "-30|-26" "-30|-25" "-30|-24" "-30|-23" "-30|-22" "-30|-21" "-30|-20" "-30|-19" "-30|-18" "-30|-17" "-30|-16" "-30|-15" "-30|-14" "-30|-13" "-30|-12" "-30|-11" "-30|-10" "-30|-9" "-30|-8" "-30|-7" "-30|-6" "-30|-5" "-30|-4" "-30|-3" "-30|-2" "-30|-1" "-30|0" "-30|1" "-30|2" "-30|3" "-30|4" "-30|5" "-30|6" "-30|7" "-30|8" "-30|9" "-30|10" "-30|11" "-30|12" "-30|13" "-30|14" "-30|15" "-30|16" "-30|17" "-30|18" "-30|19" "-30|20" "-30|21" "-30|22" "-30|23" "-30|24" "-30|25" "-30|26" "-30|27" "-30|28" "-30|29" "-30|30" "-30|31" "-30|32" "-30|33" "-30|34" "-30|35" "-30|36" "-30|37" "-30|38" "-30|39" "-30|40" "-30|41" "-30|42" "-30|43" "-30|44" "-30|45" "-30|46" "-30|47" "-30|48" "-30|49" "-30|50" "-30|51" "-30|52" "-30|53" "-30|54" "-30|55" "-30|56" "-30|57" "-30|58" "-30|59" "-30|60" "-30|61" "-30|62" "-30|63" "-30|64" "-30|65" "-30|66" "-30|67" "-30|68" "-30|69" "-30|70" "-30|71" "-30|72" "-30|73" "-30|74" "-30|75" "-30|76" "-30|77" "-30|78" "-30|79" "-30|80" "-30|81" "-30|82" "-30|83" "-30|84" "-30|85" "-30|86" "-30|87" "-30|88" "-30|89" "-30|90" "-30|91" "-30|92" "-30|93" "-30|94" "-30|95" "-30|96" "-30|97" "-30|98" "-30|99" "-30|100" "-30|101" "-30|102" "-30|103" "-30|104" "-30|105" "-30|106" "-30|107" "-30|108" "-30|109" "-30|110" "-29|-40" "-29|-39" "-29|-38" "-29|-37" "-29|-36" "-29|-35" "-29|-34" "-29|-33" "-29|-32" "-29|-31" "-29|-30" "-29|-29" "-29|-28" "-29|-27" "-29|-26" "-29|-25" "-29|-24" "-29|-23" "-29|-22" "-29|-21" "-29|-20" "-29|-19" "-29|-18" "-29|-17" "-29|-16" "-29|-15" "-29|-14" "-29|-13" "-29|-12" "-29|-11" "-29|-10" "-29|-9" "-29|-8" "-29|-7" "-29|-6" "-29|-5" "-29|-4" "-29|-3" "-29|-2" "-29|-1" "-29|0" "-29|1" "-29|2" "-29|3" "-29|4" "-29|5" "-29|6" "-29|7" "-29|8" "-29|9" "-29|10" "-29|11" "-29|12" "-29|13" "-29|14" "-29|15" "-29|16" "-29|17" "-29|18" "-29|19" "-29|20" "-29|21" "-29|22" "-29|23" "-29|24" "-29|25" "-29|26" "-29|27" "-29|28" "-29|29" "-29|30" "-29|31" "-29|32" "-29|33" "-29|34" "-29|35" "-29|36" "-29|37" "-29|38" "-29|39" "-29|40" "-29|41" "-29|42" "-29|43" "-29|44" "-29|45" "-29|46" "-29|47" "-29|48" "-29|49" "-29|50" "-29|51" "-29|52" "-29|53" "-29|54" "-29|55" "-29|56" "-29|57" "-29|58" "-29|59" "-29|60" "-29|61" "-29|62" "-29|63" "-29|64" "-29|65" "-29|66" "-29|67" "-29|68" "-29|69" "-29|70" "-29|71" "-29|72" "-29|73" "-29|74" "-29|75" "-29|76" "-29|77" "-29|78" "-29|79" "-29|80" "-29|81" "-29|82" "-29|83" "-29|84" "-29|85" "-29|86" "-29|87" "-29|88" "-29|89" "-29|90" "-29|91" "-29|92" "-29|93" "-29|94" "-29|95" "-29|96" "-29|97" "-29|98" "-29|99" "-29|100" "-29|101" "-29|102" "-29|103" "-29|104" "-29|105" "-29|106" "-29|107" "-29|108" "-29|109" "-29|110" "-28|-40" "-28|-39" "-28|-38" "-28|-37" "-28|-36" "-28|-35" "-28|-34" "-28|-33" "-28|-32" "-28|-31" "-28|-30" "-28|-29" "-28|-28" "-28|-27" "-28|-26" "-28|-25" "-28|-24" "-28|-23" "-28|-22" "-28|-21" "-28|-20" "-28|-19" "-28|-18" "-28|-17" "-28|-16" "-28|-15" "-28|-14" "-28|-13" "-28|-12" "-28|-11" "-28|-10" "-28|-9" "-28|-8" "-28|-7" "-28|-6" "-28|-5" "-28|-4" "-28|-3" "-28|-2" "-28|-1" "-28|0" "-28|1" "-28|2" "-28|3" "-28|4" "-28|5" "-28|6" "-28|7" "-28|8" "-28|9" "-28|10" "-28|11" "-28|12" "-28|13" "-28|14" "-28|15" "-28|16" "-28|17" "-28|18" "-28|19" "-28|20" "-28|21" "-28|22" "-28|23" "-28|24" "-28|25" "-28|26" "-28|27" "-28|28" "-28|29" "-28|30" "-28|31" "-28|32" "-28|33" "-28|34" "-28|35" "-28|36" "-28|37" "-28|38" "-28|39" "-28|40" "-28|41" "-28|42" "-28|43" "-28|44" "-28|45" "-28|46" "-28|47" "-28|48" "-28|49" "-28|50" "-28|51" "-28|52" "-28|53" "-28|54" "-28|55" "-28|56" "-28|57" "-28|58" "-28|59" "-28|60" "-28|61" "-28|62" "-28|63" "-28|64" "-28|65" "-28|66" "-28|67" "-28|68" "-28|69" "-28|70" "-28|71" "-28|72" "-28|73" "-28|74" "-28|75" "-28|76" "-28|77" "-28|78" "-28|79" "-28|80" "-28|81" "-28|82" "-28|83" "-28|84" "-28|85" "-28|86" "-28|87" "-28|88" "-28|89" "-28|90" "-28|91" "-28|92" "-28|93" "-28|94" "-28|95" "-28|96" "-28|97" "-28|98" "-28|99" "-28|100" "-28|101" "-28|102" "-28|103" "-28|104" "-28|105" "-28|106" "-28|107" "-28|108" "-28|109" "-28|110" "-27|-40" "-27|-39" "-27|-38" "-27|-37" "-27|-36" "-27|-35" "-27|-34" "-27|-33" "-27|-32" "-27|-31" "-27|-30" "-27|-29" "-27|-28" "-27|-27" "-27|-26" "-27|-25" "-27|-24" "-27|-23" "-27|-22" "-27|-21" "-27|-20" "-27|-19" "-27|-18" "-27|-17" "-27|-16" "-27|-15" "-27|-14" "-27|-13" "-27|-12" "-27|-11" "-27|-10" "-27|-9" "-27|-8" "-27|-7" "-27|-6" "-27|-5" "-27|-4" "-27|-3" "-27|-2" "-27|-1" "-27|0" "-27|1" "-27|2" "-27|3" "-27|4" "-27|5" "-27|6" "-27|7" "-27|8" "-27|9" "-27|10" "-27|11" "-27|12" "-27|13" "-27|14" "-27|15" "-27|16" "-27|17" "-27|18" "-27|19" "-27|20" "-27|21" "-27|22" "-27|23" "-27|24" "-27|25" "-27|26" "-27|27" "-27|28" "-27|29" "-27|30" "-27|31" "-27|32" "-27|33" "-27|34" "-27|35" "-27|36" "-27|37" "-27|38" "-27|39" "-27|40" "-27|41" "-27|42" "-27|43" "-27|44" "-27|45" "-27|46" "-27|47" "-27|48" "-27|49" "-27|50" "-27|51" "-27|52" "-27|53" "-27|54" "-27|55" "-27|56" "-27|57" "-27|58" "-27|59" "-27|60" "-27|61" "-27|62" "-27|63" "-27|64" "-27|65" "-27|66" "-27|67" "-27|68" "-27|69" "-27|70" "-27|71" "-27|72" "-27|73" "-27|74" "-27|75" "-27|76" "-27|77" "-27|78" "-27|79" "-27|80" "-27|81" "-27|82" "-27|83" "-27|84" "-27|85" "-27|86" "-27|87" "-27|88" "-27|89" "-27|90" "-27|91" "-27|92" "-27|93" "-27|94" "-27|95" "-27|96" "-27|97" "-27|98" "-27|99" "-27|100" "-27|101" "-27|102" "-27|103" "-27|104" "-27|105" "-27|106" "-27|107" "-27|108" "-27|109" "-27|110" "-26|-40" "-26|-39" "-26|-38" "-26|-37" "-26|-36" "-26|-35" "-26|-34" "-26|-33" "-26|-32" "-26|-31" "-26|-30" "-26|-29" "-26|-28" "-26|-27" "-26|-26" "-26|-25" "-26|-24" "-26|-23" "-26|-22" "-26|-21" "-26|-20" "-26|-19" "-26|-18" "-26|-17" "-26|-16" "-26|-15" "-26|-14" "-26|-13" "-26|-12" "-26|-11" "-26|-10" "-26|-9" "-26|-8" "-26|-7" "-26|-6" "-26|-5" "-26|-4" "-26|-3" "-26|-2" "-26|-1" "-26|0" "-26|1" "-26|2" "-26|3" "-26|4" "-26|5" "-26|6" "-26|7" "-26|8" "-26|9" "-26|10" "-26|11" "-26|12" "-26|13" "-26|14" "-26|15" "-26|16" "-26|17" "-26|18" "-26|19" "-26|20" "-26|21" "-26|22" "-26|23" "-26|24" "-26|25" "-26|26" "-26|27" "-26|28" "-26|29" "-26|30" "-26|31" "-26|32" "-26|33" "-26|34" "-26|35" "-26|36" "-26|37" "-26|38" "-26|39" "-26|40" "-26|41" "-26|42" "-26|43" "-26|44" "-26|45" "-26|46" "-26|47" "-26|48" "-26|49" "-26|50" "-26|51" "-26|52" "-26|53" "-26|54" "-26|55" "-26|56" "-26|57" "-26|58" "-26|59" "-26|60" "-26|61" "-26|62" "-26|63" "-26|64" "-26|65" "-26|66" "-26|67" "-26|68" "-26|69" "-26|70" "-26|71" "-26|72" "-26|73" "-26|74" "-26|75" "-26|76" "-26|77" "-26|78" "-26|79" "-26|80" "-26|81" "-26|82" "-26|83" "-26|84" "-26|85" "-26|86" "-26|87" "-26|88" "-26|89" "-26|90" "-26|91" "-26|92" "-26|93" "-26|94" "-26|95" "-26|96" "-26|97" "-26|98" "-26|99" "-26|100" "-26|101" "-26|102" "-26|103" "-26|104" "-26|105" "-26|106" "-26|107" "-26|108" "-26|109" "-26|110" "-25|-40" "-25|-39" "-25|-38" "-25|-37" "-25|-36" "-25|-35" "-25|-34" "-25|-33" "-25|-32" "-25|-31" "-25|-30" "-25|-29" "-25|-28" "-25|-27" "-25|-26" "-25|-25" "-25|-24" "-25|-23" "-25|-22" "-25|-21" "-25|-20" "-25|-19" "-25|-18" "-25|-17" "-25|-16" "-25|-15" "-25|-14" "-25|-13" "-25|-12" "-25|-11" "-25|-10" "-25|-9" "-25|-8" "-25|-7" "-25|-6" "-25|-5" "-25|-4" "-25|-3" "-25|-2" "-25|-1" "-25|0" "-25|1" "-25|2" "-25|3" "-25|4" "-25|5" "-25|6" "-25|7" "-25|8" "-25|9" "-25|10" "-25|11" "-25|12" "-25|13" "-25|14" "-25|15" "-25|16" "-25|17" "-25|18" "-25|19" "-25|20" "-25|21" "-25|22" "-25|23" "-25|24" "-25|25" "-25|26" "-25|27" "-25|28" "-25|29" "-25|30" "-25|31" "-25|32" "-25|33" "-25|34" "-25|35" "-25|36" "-25|37" "-25|38" "-25|39" "-25|40" "-25|41" "-25|42" "-25|43" "-25|44" "-25|45" "-25|46" "-25|47" "-25|48" "-25|49" "-25|50" "-25|51" "-25|52" "-25|53" "-25|54" "-25|55" "-25|56" "-25|57" "-25|58" "-25|59" "-25|60" "-25|61" "-25|62" "-25|63" "-25|64" "-25|65" "-25|66" "-25|67" "-25|68" "-25|69" "-25|70" "-25|71" "-25|72" "-25|73" "-25|74" "-25|75" "-25|76" "-25|77" "-25|78" "-25|79" "-25|80" "-25|81" "-25|82" "-25|83" "-25|84" "-25|85" "-25|86" "-25|87" "-25|88" "-25|89" "-25|90" "-25|91" "-25|92" "-25|93" "-25|94" "-25|95" "-25|96" "-25|97" "-25|98" "-25|99" "-25|100" "-25|101" "-25|102" "-25|103" "-25|104" "-25|105" "-25|106" "-25|107" "-25|108" "-25|109" "-25|110" "-24|-40" "-24|-39" "-24|-38" "-24|-37" "-24|-36" "-24|-35" "-24|-34" "-24|-33" "-24|-32" "-24|-31" "-24|-30" "-24|-29" "-24|-28" "-24|-27" "-24|-26" "-24|-25" "-24|-24" "-24|-23" "-24|-22" "-24|-21" "-24|-20" "-24|-19" "-24|-18" "-24|-17" "-24|-16" "-24|-15" "-24|-14" "-24|-13" "-24|-12" "-24|-11" "-24|-10" "-24|-9" "-24|-8" "-24|-7" "-24|-6" "-24|-5" "-24|-4" "-24|-3" "-24|-2" "-24|-1" "-24|0" "-24|1" "-24|2" "-24|3" "-24|4" "-24|5" "-24|6" "-24|7" "-24|8" "-24|9" "-24|10" "-24|11" "-24|12" "-24|13" "-24|14" "-24|15" "-24|16" "-24|17" "-24|18" "-24|19" "-24|20" "-24|21" "-24|22" "-24|23" "-24|24" "-24|25" "-24|26" "-24|27" "-24|28" "-24|29" "-24|30" "-24|31" "-24|32" "-24|33" "-24|34" "-24|35" "-24|36" "-24|37" "-24|38" "-24|39" "-24|40" "-24|41" "-24|42" "-24|43" "-24|44" "-24|45" "-24|46" "-24|47" "-24|48" "-24|49" "-24|50" "-24|51" "-24|52" "-24|53" "-24|54" "-24|55" "-24|56" "-24|57" "-24|58" "-24|59" "-24|60" "-24|61" "-24|62" "-24|63" "-24|64" "-24|65" "-24|66" "-24|67" "-24|68" "-24|69" "-24|70" "-24|71" "-24|72" "-24|73" "-24|74" "-24|75" "-24|76" "-24|77" "-24|78" "-24|79" "-24|80" "-24|81" "-24|82" "-24|83" "-24|84" "-24|85" "-24|86" "-24|87" "-24|88" "-24|89" "-24|90" "-24|91" "-24|92" "-24|93" "-24|94" "-24|95" "-24|96" "-24|97" "-24|98" "-24|99" "-24|100" "-24|101" "-24|102" "-24|103" "-24|104" "-24|105" "-24|106" "-24|107" "-24|108" "-24|109" "-24|110" "-23|-40" "-23|-39" "-23|-38" "-23|-37" "-23|-36" "-23|-35" "-23|-34" "-23|-33" "-23|-32" "-23|-31" "-23|-30" "-23|-29" "-23|-28" "-23|-27" "-23|-26" "-23|-25" "-23|-24" "-23|-23" "-23|-22" "-23|-21" "-23|-20" "-23|-19" "-23|-18" "-23|-17" "-23|-16" "-23|-15" "-23|-14" "-23|-13" "-23|-12" "-23|-11" "-23|-10" "-23|-9" "-23|-8" "-23|-7" "-23|-6" "-23|-5" "-23|-4" "-23|-3" "-23|-2" "-23|-1" "-23|0" "-23|1" "-23|2" "-23|3" "-23|4" "-23|5" "-23|6" "-23|7" "-23|8" "-23|9" "-23|10" "-23|11" "-23|12" "-23|13" "-23|14" "-23|15" "-23|16" "-23|17" "-23|18" "-23|19" "-23|20" "-23|21" "-23|22" "-23|23" "-23|24" "-23|25" "-23|26" "-23|27" "-23|28" "-23|29" "-23|30" "-23|31" "-23|32" "-23|33" "-23|34" "-23|35" "-23|36" "-23|37" "-23|38" "-23|39" "-23|40" "-23|41" "-23|42" "-23|43" "-23|44" "-23|45" "-23|46" "-23|47" "-23|48" "-23|49" "-23|50" "-23|51" "-23|52" "-23|53" "-23|54" "-23|55" "-23|56" "-23|57" "-23|58" "-23|59" "-23|60" "-23|61" "-23|62" "-23|63" "-23|64" "-23|65" "-23|66" "-23|67" "-23|68" "-23|69" "-23|70" "-23|71" "-23|72" "-23|73" "-23|74" "-23|75" "-23|76" "-23|77" "-23|78" "-23|79" "-23|80" "-23|81" "-23|82" "-23|83" "-23|84" "-23|85" "-23|86" "-23|87" "-23|88" "-23|89" "-23|90" "-23|91" "-23|92" "-23|93" "-23|94" "-23|95" "-23|96" "-23|97" "-23|98" "-23|99" "-23|100" "-23|101" "-23|102" "-23|103" "-23|104" "-23|105" "-23|106" "-23|107" "-23|108" "-23|109" "-23|110" "-22|-40" "-22|-39" "-22|-38" "-22|-37" "-22|-36" "-22|-35" "-22|-34" "-22|-33" "-22|-32" "-22|-31" "-22|-30" "-22|-29" "-22|-28" "-22|-27" "-22|-26" "-22|-25" "-22|-24" "-22|-23" "-22|-22" "-22|-21" "-22|-20" "-22|-19" "-22|-18" "-22|-17" "-22|-16" "-22|-15" "-22|-14" "-22|-13" "-22|-12" "-22|-11" "-22|-10" "-22|-9" "-22|-8" "-22|-7" "-22|-6" "-22|-5" "-22|-4" "-22|-3" "-22|-2" "-22|-1" "-22|0" "-22|1" "-22|2" "-22|3" "-22|4" "-22|5" "-22|6" "-22|7" "-22|8" "-22|9" "-22|10" "-22|11" "-22|12" "-22|13" "-22|14" "-22|15" "-22|16" "-22|17" "-22|18" "-22|19" "-22|20" "-22|21" "-22|22" "-22|23" "-22|24" "-22|25" "-22|26" "-22|27" "-22|28" "-22|29" "-22|30" "-22|31" "-22|32" "-22|33" "-22|34" "-22|35" "-22|36" "-22|37" "-22|38" "-22|39" "-22|40" "-22|41" "-22|42" "-22|43" "-22|44" "-22|45" "-22|46" "-22|47" "-22|48" "-22|49" "-22|50" "-22|51" "-22|52" "-22|53" "-22|54" "-22|55" "-22|56" "-22|57" "-22|58" "-22|59" "-22|60" "-22|61" "-22|62" "-22|63" "-22|64" "-22|65" "-22|66" "-22|67" "-22|68" "-22|69" "-22|70" "-22|71" "-22|72" "-22|73" "-22|74" "-22|75" "-22|76" "-22|77" "-22|78" "-22|79" "-22|80" "-22|81" "-22|82" "-22|83" "-22|84" "-22|85" "-22|86" "-22|87" "-22|88" "-22|89" "-22|90" "-22|91" "-22|92" "-22|93" "-22|94" "-22|95" "-22|96" "-22|97" "-22|98" "-22|99" "-22|100" "-22|101" "-22|102" "-22|103" "-22|104" "-22|105" "-22|106" "-22|107" "-22|108" "-22|109" "-22|110" "-21|-40" "-21|-39" "-21|-38" "-21|-37" "-21|-36" "-21|-35" "-21|-34" "-21|-33" "-21|-32" "-21|-31" "-21|-30" "-21|-29" "-21|-28" "-21|-27" "-21|-26" "-21|-25" "-21|-24" "-21|-23" "-21|-22" "-21|-21" "-21|-20" "-21|-19" "-21|-18" "-21|-17" "-21|-16" "-21|-15" "-21|-14" "-21|-13" "-21|-12" "-21|-11" "-21|-10" "-21|-9" "-21|-8" "-21|-7" "-21|-6" "-21|-5" "-21|-4" "-21|-3" "-21|-2" "-21|-1" "-21|0" "-21|1" "-21|2" "-21|3" "-21|4" "-21|5" "-21|6" "-21|7" "-21|8" "-21|9" "-21|10" "-21|11" "-21|12" "-21|13" "-21|14" "-21|15" "-21|16" "-21|17" "-21|18" "-21|19" "-21|20" "-21|21" "-21|22" "-21|23" "-21|24" "-21|25" "-21|26" "-21|27" "-21|28" "-21|29" "-21|30" "-21|31" "-21|32" "-21|33" "-21|34" "-21|35" "-21|36" "-21|37" "-21|38" "-21|39" "-21|40" "-21|41" "-21|42" "-21|43" "-21|44" "-21|45" "-21|46" "-21|47" "-21|48" "-21|49" "-21|50" "-21|51" "-21|52" "-21|53" "-21|54" "-21|55" "-21|56" "-21|57" "-21|58" "-21|59" "-21|60" "-21|61" "-21|62" "-21|63" "-21|64" "-21|65" "-21|66" "-21|67" "-21|68" "-21|69" "-21|70" "-21|71" "-21|72" "-21|73" "-21|74" "-21|75" "-21|76" "-21|77" "-21|78" "-21|79" "-21|80" "-21|81" "-21|82" "-21|83" "-21|84" "-21|85" "-21|86" "-21|87" "-21|88" "-21|89" "-21|90" "-21|91" "-21|92" "-21|93" "-21|94" "-21|95" "-21|96" "-21|97" "-21|98" "-21|99" "-21|100" "-21|101" "-21|102" "-21|103" "-21|104" "-21|105" "-21|106" "-21|107" "-21|108" "-21|109" "-21|110" "-20|-40" "-20|-39" "-20|-38" "-20|-37" "-20|-36" "-20|-35" "-20|-34" "-20|-33" "-20|-32" "-20|-31" "-20|-30" "-20|-29" "-20|-28" "-20|-27" "-20|-26" "-20|-25" "-20|-24" "-20|-23" "-20|-22" "-20|-21" "-20|-20" "-20|-19" "-20|-18" "-20|-17" "-20|-16" "-20|-15" "-20|-14" "-20|-13" "-20|-12" "-20|-11" "-20|-10" "-20|-9" "-20|-8" "-20|-7" "-20|-6" "-20|-5" "-20|-4" "-20|-3" "-20|-2" "-20|-1" "-20|0" "-20|1" "-20|2" "-20|3" "-20|4" "-20|5" "-20|6" "-20|7" "-20|8" "-20|9" "-20|10" "-20|11" "-20|12" "-20|13" "-20|14" "-20|15" "-20|16" "-20|17" "-20|18" "-20|19" "-20|20" "-20|21" "-20|22" "-20|23" "-20|24" "-20|25" "-20|26" "-20|27" "-20|28" "-20|29" "-20|30" "-20|31" "-20|32" "-20|33" "-20|34" "-20|35" "-20|36" "-20|37" "-20|38" "-20|39" "-20|40" "-20|41" "-20|42" "-20|43" "-20|44" "-20|45" "-20|46" "-20|47" "-20|48" "-20|49" "-20|50" "-20|51" "-20|52" "-20|53" "-20|54" "-20|55" "-20|56" "-20|57" "-20|58" "-20|59" "-20|60" "-20|61" "-20|62" "-20|63" "-20|64" "-20|65" "-20|66" "-20|67" "-20|68" "-20|69" "-20|70" "-20|71" "-20|72" "-20|73" "-20|74" "-20|75" "-20|76" "-20|77" "-20|78" "-20|79" "-20|80" "-20|81" "-20|82" "-20|83" "-20|84" "-20|85" "-20|86" "-20|87" "-20|88" "-20|89" "-20|90" "-20|91" "-20|92" "-20|93" "-20|94" "-20|95" "-20|96" "-20|97" "-20|98" "-20|99" "-20|100" "-20|101" "-20|102" "-20|103" "-20|104" "-20|105" "-20|106" "-20|107" "-20|108" "-20|109" "-20|110" "-19|-40" "-19|-39" "-19|-38" "-19|-37" "-19|-36" "-19|-35" "-19|-34" "-19|-33" "-19|-32" "-19|-31" "-19|-30" "-19|-29" "-19|-28" "-19|-27" "-19|-26" "-19|-25" "-19|-24" "-19|-23" "-19|-22" "-19|-21" "-19|-20" "-19|-19" "-19|-18" "-19|-17" "-19|-16" "-19|-15" "-19|-14" "-19|-13" "-19|-12" "-19|-11" "-19|-10" "-19|-9" "-19|-8" "-19|-7" "-19|-6" "-19|-5" "-19|-4" "-19|-3" "-19|-2" "-19|-1" "-19|0" "-19|1" "-19|2" "-19|3" "-19|4" "-19|5" "-19|6" "-19|7" "-19|8" "-19|9" "-19|10" "-19|11" "-19|12" "-19|13" "-19|14" "-19|15" "-19|16" "-19|17" "-19|18" "-19|19" "-19|20" "-19|21" "-19|22" "-19|23" "-19|24" "-19|25" "-19|26" "-19|27" "-19|28" "-19|29" "-19|30" "-19|31" "-19|32" "-19|33" "-19|34" "-19|35" "-19|36" "-19|37" "-19|38" "-19|39" "-19|40" "-19|41" "-19|42" "-19|43" "-19|44" "-19|45" "-19|46" "-19|47" "-19|48" "-19|49" "-19|50" "-19|51" "-19|52" "-19|53" "-19|54" "-19|55" "-19|56" "-19|57" "-19|58" "-19|59" "-19|60" "-19|61" "-19|62" "-19|63" "-19|64" "-19|65" "-19|66" "-19|67" "-19|68" "-19|69" "-19|70" "-19|71" "-19|72" "-19|73" "-19|74" "-19|75" "-19|76" "-19|77" "-19|78" "-19|79" "-19|80" "-19|81" "-19|82" "-19|83" "-19|84" "-19|85" "-19|86" "-19|87" "-19|88" "-19|89" "-19|90" "-19|91" "-19|92" "-19|93" "-19|94" "-19|95" "-19|96" "-19|97" "-19|98" "-19|99" "-19|100" "-19|101" "-19|102" "-19|103" "-19|104" "-19|105" "-19|106" "-19|107" "-19|108" "-19|109" "-19|110" "-18|-40" "-18|-39" "-18|-38" "-18|-37" "-18|-36" "-18|-35" "-18|-34" "-18|-33" "-18|-32" "-18|-31" "-18|-30" "-18|-29" "-18|-28" "-18|-27" "-18|-26" "-18|-25" "-18|-24" "-18|-23" "-18|-22" "-18|-21" "-18|-20" "-18|-19" "-18|-18" "-18|-17" "-18|-16" "-18|-15" "-18|-14" "-18|-13" "-18|-12" "-18|-11" "-18|-10" "-18|-9" "-18|-8" "-18|-7" "-18|-6" "-18|-5" "-18|-4" "-18|-3" "-18|-2" "-18|-1" "-18|0" "-18|1" "-18|2" "-18|3" "-18|4" "-18|5" "-18|6" "-18|7" "-18|8" "-18|9" "-18|10" "-18|11" "-18|12" "-18|13" "-18|14" "-18|15" "-18|16" "-18|17" "-18|18" "-18|19" "-18|20" "-18|21" "-18|22" "-18|23" "-18|24" "-18|25" "-18|26" "-18|27" "-18|28" "-18|29" "-18|30" "-18|31" "-18|32" "-18|33" "-18|34" "-18|35" "-18|36" "-18|37" "-18|38" "-18|39" "-18|40" "-18|41" "-18|42" "-18|43" "-18|44" "-18|45" "-18|46" "-18|47" "-18|48" "-18|49" "-18|50" "-18|51" "-18|52" "-18|53" "-18|54" "-18|55" "-18|56" "-18|57" "-18|58" "-18|59" "-18|60" "-18|61" "-18|62" "-18|63" "-18|64" "-18|65" "-18|66" "-18|67" "-18|68" "-18|69" "-18|70" "-18|71" "-18|72" "-18|73" "-18|74" "-18|75" "-18|76" "-18|77" "-18|78" "-18|79" "-18|80" "-18|81" "-18|82" "-18|83" "-18|84" "-18|85" "-18|86" "-18|87" "-18|88" "-18|89" "-18|90" "-18|91" "-18|92" "-18|93" "-18|94" "-18|95" "-18|96" "-18|97" "-18|98" "-18|99" "-18|100" "-18|101" "-18|102" "-18|103" "-18|104" "-18|105" "-18|106" "-18|107" "-18|108" "-18|109" "-18|110" "-17|-40" "-17|-39" "-17|-38" "-17|-37" "-17|-36" "-17|-35" "-17|-34" "-17|-33" "-17|-32" "-17|-31" "-17|-30" "-17|-29" "-17|-28" "-17|-27" "-17|-26" "-17|-25" "-17|-24" "-17|-23" "-17|-22" "-17|-21" "-17|-20" "-17|-19" "-17|-18" "-17|-17" "-17|-16" "-17|-15" "-17|-14" "-17|-13" "-17|-12" "-17|-11" "-17|-10" "-17|-9" "-17|-8" "-17|-7" "-17|-6" "-17|-5" "-17|-4" "-17|-3" "-17|-2" "-17|-1" "-17|0" "-17|1" "-17|2" "-17|3" "-17|4" "-17|5" "-17|6" "-17|7" "-17|8" "-17|9" "-17|10" "-17|11" "-17|12" "-17|13" "-17|14" "-17|15" "-17|16" "-17|17" "-17|18" "-17|19" "-17|20" "-17|21" "-17|22" "-17|23" "-17|24" "-17|25" "-17|26" "-17|27" "-17|28" "-17|29" "-17|30" "-17|31" "-17|32" "-17|33" "-17|34" "-17|35" "-17|36" "-17|37" "-17|38" "-17|39" "-17|40" "-17|41" "-17|42" "-17|43" "-17|44" "-17|45" "-17|46" "-17|47" "-17|48" "-17|49" "-17|50" "-17|51" "-17|52" "-17|53" "-17|54" "-17|55" "-17|56" "-17|57" "-17|58" "-17|59" "-17|60" "-17|61" "-17|62" "-17|63" "-17|64" "-17|65" "-17|66" "-17|67" "-17|68" "-17|69" "-17|70" "-17|71" "-17|72" "-17|73" "-17|74" "-17|75" "-17|76" "-17|77" "-17|78" "-17|79" "-17|80" "-17|81" "-17|82" "-17|83" "-17|84" "-17|85" "-17|86" "-17|87" "-17|88" "-17|89" "-17|90" "-17|91" "-17|92" "-17|93" "-17|94" "-17|95" "-17|96" "-17|97" "-17|98" "-17|99" "-17|100" "-17|101" "-17|102" "-17|103" "-17|104" "-17|105" "-17|106" "-17|107" "-17|108" "-17|109" "-17|110" "-16|-40" "-16|-39" "-16|-38" "-16|-37" "-16|-36" "-16|-35" "-16|-34" "-16|-33" "-16|-32" "-16|-31" "-16|-30" "-16|-29" "-16|-28" "-16|-27" "-16|-26" "-16|-25" "-16|-24" "-16|-23" "-16|-22" "-16|-21" "-16|-20" "-16|-19" "-16|-18" "-16|-17" "-16|-16" "-16|-15" "-16|-14" "-16|-13" "-16|-12" "-16|-11" "-16|-10" "-16|-9" "-16|-8" "-16|-7" "-16|-6" "-16|-5" "-16|-4" "-16|-3" "-16|-2" "-16|-1" "-16|0" "-16|1" "-16|2" "-16|3" "-16|4" "-16|5" "-16|6" "-16|7" "-16|8" "-16|9" "-16|10" "-16|11" "-16|12" "-16|13" "-16|14" "-16|15" "-16|16" "-16|17" "-16|18" "-16|19" "-16|20" "-16|21" "-16|22" "-16|23" "-16|24" "-16|25" "-16|26" "-16|27" "-16|28" "-16|29" "-16|30" "-16|31" "-16|32" "-16|33" "-16|34" "-16|35" "-16|36" "-16|37" "-16|38" "-16|39" "-16|40" "-16|41" "-16|42" "-16|43" "-16|44" "-16|45" "-16|46" "-16|47" "-16|48" "-16|49" "-16|50" "-16|51" "-16|52" "-16|53" "-16|54" "-16|55" "-16|56" "-16|57" "-16|58" "-16|59" "-16|60" "-16|61" "-16|62" "-16|63" "-16|64" "-16|65" "-16|66" "-16|67" "-16|68" "-16|69" "-16|70" "-16|71" "-16|72" "-16|73" "-16|74" "-16|75" "-16|76" "-16|77" "-16|78" "-16|79" "-16|80" "-16|81" "-16|82" "-16|83" "-16|84" "-16|85" "-16|86" "-16|87" "-16|88" "-16|89" "-16|90" "-16|91" "-16|92" "-16|93" "-16|94" "-16|95" "-16|96" "-16|97" "-16|98" "-16|99" "-16|100" "-16|101" "-16|102" "-16|103" "-16|104" "-16|105" "-16|106" "-16|107" "-16|108" "-16|109" "-16|110" "-15|-40" "-15|-39" "-15|-38" "-15|-37" "-15|-36" "-15|-35" "-15|-34" "-15|-33" "-15|-32" "-15|-31" "-15|-30" "-15|-29" "-15|-28" "-15|-27" "-15|-26" "-15|-25" "-15|-24" "-15|-23" "-15|-22" "-15|-21" "-15|-20" "-15|-19" "-15|-18" "-15|-17" "-15|-16" "-15|-15" "-15|-14" "-15|-13" "-15|-12" "-15|-11" "-15|-10" "-15|-9" "-15|-8" "-15|-7" "-15|-6" "-15|-5" "-15|-4" "-15|-3" "-15|-2" "-15|-1" "-15|0" "-15|1" "-15|2" "-15|3" "-15|4" "-15|5" "-15|6" "-15|7" "-15|8" "-15|9" "-15|10" "-15|11" "-15|12" "-15|13" "-15|14" "-15|15" "-15|16" "-15|17" "-15|18" "-15|19" "-15|20" "-15|21" "-15|22" "-15|23" "-15|24" "-15|25" "-15|26" "-15|27" "-15|28" "-15|29" "-15|30" "-15|31" "-15|32" "-15|33" "-15|34" "-15|35" "-15|36" "-15|37" "-15|38" "-15|39" "-15|40" "-15|41" "-15|42" "-15|43" "-15|44" "-15|45" "-15|46" "-15|47" "-15|48" "-15|49" "-15|50" "-15|51" "-15|52" "-15|53" "-15|54" "-15|55" "-15|56" "-15|57" "-15|58" "-15|59" "-15|60" "-15|61" "-15|62" "-15|63" "-15|64" "-15|65" "-15|66" "-15|67" "-15|68" "-15|69" "-15|70" "-15|71" "-15|72" "-15|73" "-15|74" "-15|75" "-15|76" "-15|77" "-15|78" "-15|79" "-15|80" "-15|81" "-15|82" "-15|83" "-15|84" "-15|85" "-15|86" "-15|87" "-15|88" "-15|89" "-15|90" "-15|91" "-15|92" "-15|93" "-15|94" "-15|95" "-15|96" "-15|97" "-15|98" "-15|99" "-15|100" "-15|101" "-15|102" "-15|103" "-15|104" "-15|105" "-15|106" "-15|107" "-15|108" "-15|109" "-15|110" "-14|-40" "-14|-39" "-14|-38" "-14|-37" "-14|-36" "-14|-35" "-14|-34" "-14|-33" "-14|-32" "-14|-31" "-14|-30" "-14|-29" "-14|-28" "-14|-27" "-14|-26" "-14|-25" "-14|-24" "-14|-23" "-14|-22" "-14|-21" "-14|-20" "-14|-19" "-14|-18" "-14|-17" "-14|-16" "-14|-15" "-14|-14" "-14|-13" "-14|-12" "-14|-11" "-14|-10" "-14|-9" "-14|-8" "-14|-7" "-14|-6" "-14|-5" "-14|-4" "-14|-3" "-14|-2" "-14|-1" "-14|0" "-14|1" "-14|2" "-14|3" "-14|4" "-14|5" "-14|6" "-14|7" "-14|8" "-14|9" "-14|10" "-14|11" "-14|12" "-14|13" "-14|14" "-14|15" "-14|16" "-14|17" "-14|18" "-14|19" "-14|20" "-14|21" "-14|22" "-14|23" "-14|24" "-14|25" "-14|26" "-14|27" "-14|28" "-14|29" "-14|30" "-14|31" "-14|32" "-14|33" "-14|34" "-14|35" "-14|36" "-14|37" "-14|38" "-14|39" "-14|40" "-14|41" "-14|42" "-14|43" "-14|44" "-14|45" "-14|46" "-14|47" "-14|48" "-14|49" "-14|50" "-14|51" "-14|52" "-14|53" "-14|54" "-14|55" "-14|56" "-14|57" "-14|58" "-14|59" "-14|60" "-14|61" "-14|62" "-14|63" "-14|64" "-14|65" "-14|66" "-14|67" "-14|68" "-14|69" "-14|70" "-14|71" "-14|72" "-14|73" "-14|74" "-14|75" "-14|76" "-14|77" "-14|78" "-14|79" "-14|80" "-14|81" "-14|82" "-14|83" "-14|84" "-14|85" "-14|86" "-14|87" "-14|88" "-14|89" "-14|90" "-14|91" "-14|92" "-14|93" "-14|94" "-14|95" "-14|96" "-14|97" "-14|98" "-14|99" "-14|100" "-14|101" "-14|102" "-14|103" "-14|104" "-14|105" "-14|106" "-14|107" "-14|108" "-14|109" "-14|110" "-13|-40" "-13|-39" "-13|-38" "-13|-37" "-13|-36" "-13|-35" "-13|-34" "-13|-33" "-13|-32" "-13|-31" "-13|-30" "-13|-29" "-13|-28" "-13|-27" "-13|-26" "-13|-25" "-13|-24" "-13|-23" "-13|-22" "-13|-21" "-13|-20" "-13|-19" "-13|-18" "-13|-17" "-13|-16" "-13|-15" "-13|-14" "-13|-13" "-13|-12" "-13|-11" "-13|-10" "-13|-9" "-13|-8" "-13|-7" "-13|-6" "-13|-5" "-13|-4" "-13|-3" "-13|-2" "-13|-1" "-13|0" "-13|1" "-13|2" "-13|3" "-13|4" "-13|5" "-13|6" "-13|7" "-13|8" "-13|9" "-13|10" "-13|11" "-13|12" "-13|13" "-13|14" "-13|15" "-13|16" "-13|17" "-13|18" "-13|19" "-13|20" "-13|21" "-13|22" "-13|23" "-13|24" "-13|25" "-13|26" "-13|27" "-13|28" "-13|29" "-13|30" "-13|31" "-13|32" "-13|33" "-13|34" "-13|35" "-13|36" "-13|37" "-13|38" "-13|39" "-13|40" "-13|41" "-13|42" "-13|43" "-13|44" "-13|45" "-13|46" "-13|47" "-13|48" "-13|49" "-13|50" "-13|51" "-13|52" "-13|53" "-13|54" "-13|55" "-13|56" "-13|57" "-13|58" "-13|59" "-13|60" "-13|61" "-13|62" "-13|63" "-13|64" "-13|65" "-13|66" "-13|67" "-13|68" "-13|69" "-13|70" "-13|71" "-13|72" "-13|73" "-13|74" "-13|75" "-13|76" "-13|77" "-13|78" "-13|79" "-13|80" "-13|81" "-13|82" "-13|83" "-13|84" "-13|85" "-13|86" "-13|87" "-13|88" "-13|89" "-13|90" "-13|91" "-13|92" "-13|93" "-13|94" "-13|95" "-13|96" "-13|97" "-13|98" "-13|99" "-13|100" "-13|101" "-13|102" "-13|103" "-13|104" "-13|105" "-13|106" "-13|107" "-13|108" "-13|109" "-13|110" "-12|-40" "-12|-39" "-12|-38" "-12|-37" "-12|-36" "-12|-35" "-12|-34" "-12|-33" "-12|-32" "-12|-31" "-12|-30" "-12|-29" "-12|-28" "-12|-27" "-12|-26" "-12|-25" "-12|-24" "-12|-23" "-12|-22" "-12|-21" "-12|-20" "-12|-19" "-12|-18" "-12|-17" "-12|-16" "-12|-15" "-12|-14" "-12|-13" "-12|-12" "-12|-11" "-12|-10" "-12|-9" "-12|-8" "-12|-7" "-12|-6" "-12|-5" "-12|-4" "-12|-3" "-12|-2" "-12|-1" "-12|0" "-12|1" "-12|2" "-12|3" "-12|4" "-12|5" "-12|6" "-12|7" "-12|8" "-12|9" "-12|10" "-12|11" "-12|12" "-12|13" "-12|14" "-12|15" "-12|16" "-12|17" "-12|18" "-12|19" "-12|20" "-12|21" "-12|22" "-12|23" "-12|24" "-12|25" "-12|26" "-12|27" "-12|28" "-12|29" "-12|30" "-12|31" "-12|32" "-12|33" "-12|34" "-12|35" "-12|36" "-12|37" "-12|38" "-12|39" "-12|40" "-12|41" "-12|42" "-12|43" "-12|44" "-12|45" "-12|46" "-12|47" "-12|48" "-12|49" "-12|50" "-12|51" "-12|52" "-12|53" "-12|54" "-12|55" "-12|56" "-12|57" "-12|58" "-12|59" "-12|60" "-12|61" "-12|62" "-12|63" "-12|64" "-12|65" "-12|66" "-12|67" "-12|68" "-12|69" "-12|70" "-12|71" "-12|72" "-12|73" "-12|74" "-12|75" "-12|76" "-12|77" "-12|78" "-12|79" "-12|80" "-12|81" "-12|82" "-12|83" "-12|84" "-12|85" "-12|86" "-12|87" "-12|88" "-12|89" "-12|90" "-12|91" "-12|92" "-12|93" "-12|94" "-12|95" "-12|96" "-12|97" "-12|98" "-12|99" "-12|100" "-12|101" "-12|102" "-12|103" "-12|104" "-12|105" "-12|106" "-12|107" "-12|108" "-12|109" "-12|110" "-11|-40" "-11|-39" "-11|-38" "-11|-37" "-11|-36" "-11|-35" "-11|-34" "-11|-33" "-11|-32" "-11|-31" "-11|-30" "-11|-29" "-11|-28" "-11|-27" "-11|-26" "-11|-25" "-11|-24" "-11|-23" "-11|-22" "-11|-21" "-11|-20" "-11|-19" "-11|-18" "-11|-17" "-11|-16" "-11|-15" "-11|-14" "-11|-13" "-11|-12" "-11|-11" "-11|-10" "-11|-9" "-11|-8" "-11|-7" "-11|-6" "-11|-5" "-11|-4" "-11|-3" "-11|-2" "-11|-1" "-11|0" "-11|1" "-11|2" "-11|3" "-11|4" "-11|5" "-11|6" "-11|7" "-11|8" "-11|9" "-11|10" "-11|11" "-11|12" "-11|13" "-11|14" "-11|15" "-11|16" "-11|17" "-11|18" "-11|19" "-11|20" "-11|21" "-11|22" "-11|23" "-11|24" "-11|25" "-11|26" "-11|27" "-11|28" "-11|29" "-11|30" "-11|31" "-11|32" "-11|33" "-11|34" "-11|35" "-11|36" "-11|37" "-11|38" "-11|39" "-11|40" "-11|41" "-11|42" "-11|43" "-11|44" "-11|45" "-11|46" "-11|47" "-11|48" "-11|49" "-11|50" "-11|51" "-11|52" "-11|53" "-11|54" "-11|55" "-11|56" "-11|57" "-11|58" "-11|59" "-11|60" "-11|61" "-11|62" "-11|63" "-11|64" "-11|65" "-11|66" "-11|67" "-11|68" "-11|69" "-11|70" "-11|71" "-11|72" "-11|73" "-11|74" "-11|75" "-11|76" "-11|77" "-11|78" "-11|79" "-11|80" "-11|81" "-11|82" "-11|83" "-11|84" "-11|85" "-11|86" "-11|87" "-11|88" "-11|89" "-11|90" "-11|91" "-11|92" "-11|93" "-11|94" "-11|95" "-11|96" "-11|97" "-11|98" "-11|99" "-11|100" "-11|101" "-11|102" "-11|103" "-11|104" "-11|105" "-11|106" "-11|107" "-11|108" "-11|109" "-11|110" "-10|-40" "-10|-39" "-10|-38" "-10|-37" "-10|-36" "-10|-35" "-10|-34" "-10|-33" "-10|-32" "-10|-31" "-10|-30" "-10|-29" "-10|-28" "-10|-27" "-10|-26" "-10|-25" "-10|-24" "-10|-23" "-10|-22" "-10|-21" "-10|-20" "-10|-19" "-10|-18" "-10|-17" "-10|-16" "-10|-15" "-10|-14" "-10|-13" "-10|-12" "-10|-11" "-10|-10" "-10|-9" "-10|-8" "-10|-7" "-10|-6" "-10|-5" "-10|-4" "-10|-3" "-10|-2" "-10|-1" "-10|0" "-10|1" "-10|2" "-10|3" "-10|4" "-10|5" "-10|6" "-10|7" "-10|8" "-10|9" "-10|10" "-10|11" "-10|12" "-10|13" "-10|14" "-10|15" "-10|16" "-10|17" "-10|18" "-10|19" "-10|20" "-10|21" "-10|22" "-10|23" "-10|24" "-10|25" "-10|26" "-10|27" "-10|28" "-10|29" "-10|30" "-10|31" "-10|32" "-10|33" "-10|34" "-10|35" "-10|36" "-10|37" "-10|38" "-10|39" "-10|40" "-10|41" "-10|42" "-10|43" "-10|44" "-10|45" "-10|46" "-10|47" "-10|48" "-10|49" "-10|50" "-10|51" "-10|52" "-10|53" "-10|54" "-10|55" "-10|56" "-10|57" "-10|58" "-10|59" "-10|60" "-10|61" "-10|62" "-10|63" "-10|64" "-10|65" "-10|66" "-10|67" "-10|68" "-10|69" "-10|70" "-10|71" "-10|72" "-10|73" "-10|74" "-10|75" "-10|76" "-10|77" "-10|78" "-10|79" "-10|80" "-10|81" "-10|82" "-10|83" "-10|84" "-10|85" "-10|86" "-10|87" "-10|88" "-10|89" "-10|90" "-10|91" "-10|92" "-10|93" "-10|94" "-10|95" "-10|96" "-10|97" "-10|98" "-10|99" "-10|100" "-10|101" "-10|102" "-10|103" "-10|104" "-10|105" "-10|106" "-10|107" "-10|108" "-10|109" "-10|110" "-9|-40" "-9|-39" "-9|-38" "-9|-37" "-9|-36" "-9|-35" "-9|-34" "-9|-33" "-9|-32" "-9|-31" "-9|-30" "-9|-29" "-9|-28" "-9|-27" "-9|-26" "-9|-25" "-9|-24" "-9|-23" "-9|-22" "-9|-21" "-9|-20" "-9|-19" "-9|-18" "-9|-17" "-9|-16" "-9|-15" "-9|-14" "-9|-13" "-9|-12" "-9|-11" "-9|-10" "-9|-9" "-9|-8" "-9|-7" "-9|-6" "-9|-5" "-9|-4" "-9|-3" "-9|-2" "-9|-1" "-9|0" "-9|1" "-9|2" "-9|3" "-9|4" "-9|5" "-9|6" "-9|7" "-9|8" "-9|9" "-9|10" "-9|11" "-9|12" "-9|13" "-9|14" "-9|15" "-9|16" "-9|17" "-9|18" "-9|19" "-9|20" "-9|21" "-9|22" "-9|23" "-9|24" "-9|25" "-9|26" "-9|27" "-9|28" "-9|29" "-9|30" "-9|31" "-9|32" "-9|33" "-9|34" "-9|35" "-9|36" "-9|37" "-9|38" "-9|39" "-9|40" "-9|41" "-9|42" "-9|43" "-9|44" "-9|45" "-9|46" "-9|47" "-9|48" "-9|49" "-9|50" "-9|51" "-9|52" "-9|53" "-9|54" "-9|55" "-9|56" "-9|57" "-9|58" "-9|59" "-9|60" "-9|61" "-9|62" "-9|63" "-9|64" "-9|65" "-9|66" "-9|67" "-9|68" "-9|69" "-9|70" "-9|71" "-9|72" "-9|73" "-9|74" "-9|75" "-9|76" "-9|77" "-9|78" "-9|79" "-9|80" "-9|81" "-9|82" "-9|83" "-9|84" "-9|85" "-9|86" "-9|87" "-9|88" "-9|89" "-9|90" "-9|91" "-9|92" "-9|93" "-9|94" "-9|95" "-9|96" "-9|97" "-9|98" "-9|99" "-9|100" "-9|101" "-9|102" "-9|103" "-9|104" "-9|105" "-9|106" "-9|107" "-9|108" "-9|109" "-9|110" "-8|-40" "-8|-39" "-8|-38" "-8|-37" "-8|-36" "-8|-35" "-8|-34" "-8|-33" "-8|-32" "-8|-31" "-8|-30" "-8|-29" "-8|-28" "-8|-27" "-8|-26" "-8|-25" "-8|-24" "-8|-23" "-8|-22" "-8|-21" "-8|-20" "-8|-19" "-8|-18" "-8|-17" "-8|-16" "-8|-15" "-8|-14" "-8|-13" "-8|-12" "-8|-11" "-8|-10" "-8|-9" "-8|-8" "-8|-7" "-8|-6" "-8|-5" "-8|-4" "-8|-3" "-8|-2" "-8|-1" "-8|0" "-8|1" "-8|2" "-8|3" "-8|4" "-8|5" "-8|6" "-8|7" "-8|8" "-8|9" "-8|10" "-8|11" "-8|12" "-8|13" "-8|14" "-8|15" "-8|16" "-8|17" "-8|18" "-8|19" "-8|20" "-8|21" "-8|22" "-8|23" "-8|24" "-8|25" "-8|26" "-8|27" "-8|28" "-8|29" "-8|30" "-8|31" "-8|32" "-8|33" "-8|34" "-8|35" "-8|36" "-8|37" "-8|38" "-8|39" "-8|40" "-8|41" "-8|42" "-8|43" "-8|44" "-8|45" "-8|46" "-8|47" "-8|48" "-8|49" "-8|50" "-8|51" "-8|52" "-8|53" "-8|54" "-8|55" "-8|56" "-8|57" "-8|58" "-8|59" "-8|60" "-8|61" "-8|62" "-8|63" "-8|64" "-8|65" "-8|66" "-8|67" "-8|68" "-8|69" "-8|70" "-8|71" "-8|72" "-8|73" "-8|74" "-8|75" "-8|76" "-8|77" "-8|78" "-8|79" "-8|80" "-8|81" "-8|82" "-8|83" "-8|84" "-8|85" "-8|86" "-8|87" "-8|88" "-8|89" "-8|90" "-8|91" "-8|92" "-8|93" "-8|94" "-8|95" "-8|96" "-8|97" "-8|98" "-8|99" "-8|100" "-8|101" "-8|102" "-8|103" "-8|104" "-8|105" "-8|106" "-8|107" "-8|108" "-8|109" "-8|110" "-7|-40" "-7|-39" "-7|-38" "-7|-37" "-7|-36" "-7|-35" "-7|-34" "-7|-33" "-7|-32" "-7|-31" "-7|-30" "-7|-29" "-7|-28" "-7|-27" "-7|-26" "-7|-25" "-7|-24" "-7|-23" "-7|-22" "-7|-21" "-7|-20" "-7|-19" "-7|-18" "-7|-17" "-7|-16" "-7|-15" "-7|-14" "-7|-13" "-7|-12" "-7|-11" "-7|-10" "-7|-9" "-7|-8" "-7|-7" "-7|-6" "-7|-5" "-7|-4" "-7|-3" "-7|-2" "-7|-1" "-7|0" "-7|1" "-7|2" "-7|3" "-7|4" "-7|5" "-7|6" "-7|7" "-7|8" "-7|9" "-7|10" "-7|11" "-7|12" "-7|13" "-7|14" "-7|15" "-7|16" "-7|17" "-7|18" "-7|19" "-7|20" "-7|21" "-7|22" "-7|23" "-7|24" "-7|25" "-7|26" "-7|27" "-7|28" "-7|29" "-7|30" "-7|31" "-7|32" "-7|33" "-7|34" "-7|35" "-7|36" "-7|37" "-7|38" "-7|39" "-7|40" "-7|41" "-7|42" "-7|43" "-7|44" "-7|45" "-7|46" "-7|47" "-7|48" "-7|49" "-7|50" "-7|51" "-7|52" "-7|53" "-7|54" "-7|55" "-7|56" "-7|57" "-7|58" "-7|59" "-7|60" "-7|61" "-7|62" "-7|63" "-7|64" "-7|65" "-7|66" "-7|67" "-7|68" "-7|69" "-7|70" "-7|71" "-7|72" "-7|73" "-7|74" "-7|75" "-7|76" "-7|77" "-7|78" "-7|79" "-7|80" "-7|81" "-7|82" "-7|83" "-7|84" "-7|85" "-7|86" "-7|87" "-7|88" "-7|89" "-7|90" "-7|91" "-7|92" "-7|93" "-7|94" "-7|95" "-7|96" "-7|97" "-7|98" "-7|99" "-7|100" "-7|101" "-7|102" "-7|103" "-7|104" "-7|105" "-7|106" "-7|107" "-7|108" "-7|109" "-7|110" "-6|-40" "-6|-39" "-6|-38" "-6|-37" "-6|-36" "-6|-35" "-6|-34" "-6|-33" "-6|-32" "-6|-31" "-6|-30" "-6|-29" "-6|-28" "-6|-27" "-6|-26" "-6|-25" "-6|-24" "-6|-23" "-6|-22" "-6|-21" "-6|-20" "-6|-19" "-6|-18" "-6|-17" "-6|-16" "-6|-15" "-6|-14" "-6|-13" "-6|-12" "-6|-11" "-6|-10" "-6|-9" "-6|-8" "-6|-7" "-6|-6" "-6|-5" "-6|-4" "-6|-3" "-6|-2" "-6|-1" "-6|0" "-6|1" "-6|2" "-6|3" "-6|4" "-6|5" "-6|6" "-6|7" "-6|8" "-6|9" "-6|10" "-6|11" "-6|12" "-6|13" "-6|14" "-6|15" "-6|16" "-6|17" "-6|18" "-6|19" "-6|20" "-6|21" "-6|22" "-6|23" "-6|24" "-6|25" "-6|26" "-6|27" "-6|28" "-6|29" "-6|30" "-6|31" "-6|32" "-6|33" "-6|34" "-6|35" "-6|36" "-6|37" "-6|38" "-6|39" "-6|40" "-6|41" "-6|42" "-6|43" "-6|44" "-6|45" "-6|46" "-6|47" "-6|48" "-6|49" "-6|50" "-6|51" "-6|52" "-6|53" "-6|54" "-6|55" "-6|56" "-6|57" "-6|58" "-6|59" "-6|60" "-6|61" "-6|62" "-6|63" "-6|64" "-6|65" "-6|66" "-6|67" "-6|68" "-6|69" "-6|70" "-6|71" "-6|72" "-6|73" "-6|74" "-6|75" "-6|76" "-6|77" "-6|78" "-6|79" "-6|80" "-6|81" "-6|82" "-6|83" "-6|84" "-6|85" "-6|86" "-6|87" "-6|88" "-6|89" "-6|90" "-6|91" "-6|92" "-6|93" "-6|94" "-6|95" "-6|96" "-6|97" "-6|98" "-6|99" "-6|100" "-6|101" "-6|102" "-6|103" "-6|104" "-6|105" "-6|106" "-6|107" "-6|108" "-6|109" "-6|110" "-5|-40" "-5|-39" "-5|-38" "-5|-37" "-5|-36" "-5|-35" "-5|-34" "-5|-33" "-5|-32" "-5|-31" "-5|-30" "-5|-29" "-5|-28" "-5|-27" "-5|-26" "-5|-25" "-5|-24" "-5|-23" "-5|-22" "-5|-21" "-5|-20" "-5|-19" "-5|-18" "-5|-17" "-5|-16" "-5|-15" "-5|-14" "-5|-13" "-5|-12" "-5|-11" "-5|-10" "-5|-9" "-5|-8" "-5|-7" "-5|-6" "-5|-5" "-5|-4" "-5|-3" "-5|-2" "-5|-1" "-5|0" "-5|1" "-5|2" "-5|3" "-5|4" "-5|5" "-5|6" "-5|7" "-5|8" "-5|9" "-5|10" "-5|11" "-5|12" "-5|13" "-5|14" "-5|15" "-5|16" "-5|17" "-5|18" "-5|19" "-5|20" "-5|21" "-5|22" "-5|23" "-5|24" "-5|25" "-5|26" "-5|27" "-5|28" "-5|29" "-5|30" "-5|31" "-5|32" "-5|33" "-5|34" "-5|35" "-5|36" "-5|37" "-5|38" "-5|39" "-5|40" "-5|41" "-5|42" "-5|43" "-5|44" "-5|45" "-5|46" "-5|47" "-5|48" "-5|49" "-5|50" "-5|51" "-5|52" "-5|53" "-5|54" "-5|55" "-5|56" "-5|57" "-5|58" "-5|59" "-5|60" "-5|61" "-5|62" "-5|63" "-5|64" "-5|65" "-5|66" "-5|67" "-5|68" "-5|69" "-5|70" "-5|71" "-5|72" "-5|73" "-5|74" "-5|75" "-5|76" "-5|77" "-5|78" "-5|79" "-5|80" "-5|81" "-5|82" "-5|83" "-5|84" "-5|85" "-5|86" "-5|87" "-5|88" "-5|89" "-5|90" "-5|91" "-5|92" "-5|93" "-5|94" "-5|95" "-5|96" "-5|97" "-5|98" "-5|99" "-5|100" "-5|101" "-5|102" "-5|103" "-5|104" "-5|105" "-5|106" "-5|107" "-5|108" "-5|109" "-5|110" "-4|-40" "-4|-39" "-4|-38" "-4|-37" "-4|-36" "-4|-35" "-4|-34" "-4|-33" "-4|-32" "-4|-31" "-4|-30" "-4|-29" "-4|-28" "-4|-27" "-4|-26" "-4|-25" "-4|-24" "-4|-23" "-4|-22" "-4|-21" "-4|-20" "-4|-19" "-4|-18" "-4|-17" "-4|-16" "-4|-15" "-4|-14" "-4|-13" "-4|-12" "-4|-11" "-4|-10" "-4|-9" "-4|-8" "-4|-7" "-4|-6" "-4|-5" "-4|-4" "-4|-3" "-4|-2" "-4|-1" "-4|0" "-4|1" "-4|2" "-4|3" "-4|4" "-4|5" "-4|6" "-4|7" "-4|8" "-4|9" "-4|10" "-4|11" "-4|12" "-4|13" "-4|14" "-4|15" "-4|16" "-4|17" "-4|18" "-4|19" "-4|20" "-4|21" "-4|22" "-4|23" "-4|24" "-4|25" "-4|26" "-4|27" "-4|28" "-4|29" "-4|30" "-4|31" "-4|32" "-4|33" "-4|34" "-4|35" "-4|36" "-4|37" "-4|38" "-4|39" "-4|40" "-4|41" "-4|42" "-4|43" "-4|44" "-4|45" "-4|46" "-4|47" "-4|48" "-4|49" "-4|50" "-4|51" "-4|52" "-4|53" "-4|54" "-4|55" "-4|56" "-4|57" "-4|58" "-4|59" "-4|60" "-4|61" "-4|62" "-4|63" "-4|64" "-4|65" "-4|66" "-4|67" "-4|68" "-4|69" "-4|70" "-4|71" "-4|72" "-4|73" "-4|74" "-4|75" "-4|76" "-4|77" "-4|78" "-4|79" "-4|80" "-4|81" "-4|82" "-4|83" "-4|84" "-4|85" "-4|86" "-4|87" "-4|88" "-4|89" "-4|90" "-4|91" "-4|92" "-4|93" "-4|94" "-4|95" "-4|96" "-4|97" "-4|98" "-4|99" "-4|100" "-4|101" "-4|102" "-4|103" "-4|104" "-4|105" "-4|106" "-4|107" "-4|108" "-4|109" "-4|110" "-3|-40" "-3|-39" "-3|-38" "-3|-37" "-3|-36" "-3|-35" "-3|-34" "-3|-33" "-3|-32" "-3|-31" "-3|-30" "-3|-29" "-3|-28" "-3|-27" "-3|-26" "-3|-25" "-3|-24" "-3|-23" "-3|-22" "-3|-21" "-3|-20" "-3|-19" "-3|-18" "-3|-17" "-3|-16" "-3|-15" "-3|-14" "-3|-13" "-3|-12" "-3|-11" "-3|-10" "-3|-9" "-3|-8" "-3|-7" "-3|-6" "-3|-5" "-3|-4" "-3|-3" "-3|-2" "-3|-1" "-3|0" "-3|1" "-3|2" "-3|3" "-3|4" "-3|5" "-3|6" "-3|7" "-3|8" "-3|9" "-3|10" "-3|11" "-3|12" "-3|13" "-3|14" "-3|15" "-3|16" "-3|17" "-3|18" "-3|19" "-3|20" "-3|21" "-3|22" "-3|23" "-3|24" "-3|25" "-3|26" "-3|27" "-3|28" "-3|29" "-3|30" "-3|31" "-3|32" "-3|33" "-3|34" "-3|35" "-3|36" "-3|37" "-3|38" "-3|39" "-3|40" "-3|41" "-3|42" "-3|43" "-3|44" "-3|45" "-3|46" "-3|47" "-3|48" "-3|49" "-3|50" "-3|51" "-3|52" "-3|53" "-3|54" "-3|55" "-3|56" "-3|57" "-3|58" "-3|59" "-3|60" "-3|61" "-3|62" "-3|63" "-3|64" "-3|65" "-3|66" "-3|67" "-3|68" "-3|69" "-3|70" "-3|71" "-3|72" "-3|73" "-3|74" "-3|75" "-3|76" "-3|77" "-3|78" "-3|79" "-3|80" "-3|81" "-3|82" "-3|83" "-3|84" "-3|85" "-3|86" "-3|87" "-3|88" "-3|89" "-3|90" "-3|91" "-3|92" "-3|93" "-3|94" "-3|95" "-3|96" "-3|97" "-3|98" "-3|99" "-3|100" "-3|101" "-3|102" "-3|103" "-3|104" "-3|105" "-3|106" "-3|107" "-3|108" "-3|109" "-3|110" "-2|-40" "-2|-39" "-2|-38" "-2|-37" "-2|-36" "-2|-35" "-2|-34" "-2|-33" "-2|-32" "-2|-31" "-2|-30" "-2|-29" "-2|-28" "-2|-27" "-2|-26" "-2|-25" "-2|-24" "-2|-23" "-2|-22" "-2|-21" "-2|-20" "-2|-19" "-2|-18" "-2|-17" "-2|-16" "-2|-15" "-2|-14" "-2|-13" "-2|-12" "-2|-11" "-2|-10" "-2|-9" "-2|-8" "-2|-7" "-2|-6" "-2|-5" "-2|-4" "-2|-3" "-2|-2" "-2|-1" "-2|0" "-2|1" "-2|2" "-2|3" "-2|4" "-2|5" "-2|6" "-2|7" "-2|8" "-2|9" "-2|10" "-2|11" "-2|12" "-2|13" "-2|14" "-2|15" "-2|16" "-2|17" "-2|18" "-2|19" "-2|20" "-2|21" "-2|22" "-2|23" "-2|24" "-2|25" "-2|26" "-2|27" "-2|28" "-2|29" "-2|30" "-2|31" "-2|32" "-2|33" "-2|34" "-2|35" "-2|36" "-2|37" "-2|38" "-2|39" "-2|40" "-2|41" "-2|42" "-2|43" "-2|44" "-2|45" "-2|46" "-2|47" "-2|48" "-2|49" "-2|50" "-2|51" "-2|52" "-2|53" "-2|54" "-2|55" "-2|56" "-2|57" "-2|58" "-2|59" "-2|60" "-2|61" "-2|62" "-2|63" "-2|64" "-2|65" "-2|66" "-2|67" "-2|68" "-2|69" "-2|70" "-2|71" "-2|72" "-2|73" "-2|74" "-2|75" "-2|76" "-2|77" "-2|78" "-2|79" "-2|80" "-2|81" "-2|82" "-2|83" "-2|84" "-2|85" "-2|86" "-2|87" "-2|88" "-2|89" "-2|90" "-2|91" "-2|92" "-2|93" "-2|94" "-2|95" "-2|96" "-2|97" "-2|98" "-2|99" "-2|100" "-2|101" "-2|102" "-2|103" "-2|104" "-2|105" "-2|106" "-2|107" "-2|108" "-2|109" "-2|110" "-1|-40" "-1|-39" "-1|-38" "-1|-37" "-1|-36" "-1|-35" "-1|-34" "-1|-33" "-1|-32" "-1|-31" "-1|-30" "-1|-29" "-1|-28" "-1|-27" "-1|-26" "-1|-25" "-1|-24" "-1|-23" "-1|-22" "-1|-21" "-1|-20" "-1|-19" "-1|-18" "-1|-17" "-1|-16" "-1|-15" "-1|-14" "-1|-13" "-1|-12" "-1|-11" "-1|-10" "-1|-9" "-1|-8" "-1|-7" "-1|-6" "-1|-5" "-1|-4" "-1|-3" "-1|-2" "-1|-1" "-1|0" "-1|1" "-1|2" "-1|3" "-1|4" "-1|5" "-1|6" "-1|7" "-1|8" "-1|9" "-1|10" "-1|11" "-1|12" "-1|13" "-1|14" "-1|15" "-1|16" "-1|17" "-1|18" "-1|19" "-1|20" "-1|21" "-1|22" "-1|23" "-1|24" "-1|25" "-1|26" "-1|27" "-1|28" "-1|29" "-1|30" "-1|31" "-1|32" "-1|33" "-1|34" "-1|35" "-1|36" "-1|37" "-1|38" "-1|39" "-1|40" "-1|41" "-1|42" "-1|43" "-1|44" "-1|45" "-1|46" "-1|47" "-1|48" "-1|49" "-1|50" "-1|51" "-1|52" "-1|53" "-1|54" "-1|55" "-1|56" "-1|57" "-1|58" "-1|59" "-1|60" "-1|61" "-1|62" "-1|63" "-1|64" "-1|65" "-1|66" "-1|67" "-1|68" "-1|69" "-1|70" "-1|71" "-1|72" "-1|73" "-1|74" "-1|75" "-1|76" "-1|77" "-1|78" "-1|79" "-1|80" "-1|81" "-1|82" "-1|83" "-1|84" "-1|85" "-1|86" "-1|87" "-1|88" "-1|89" "-1|90" "-1|91" "-1|92" "-1|93" "-1|94" "-1|95" "-1|96" "-1|97" "-1|98" "-1|99" "-1|100" "-1|101" "-1|102" "-1|103" "-1|104" "-1|105" "-1|106" "-1|107" "-1|108" "-1|109" "-1|110" "0|-40" "0|-39" "0|-38" "0|-37" "0|-36" "0|-35" "0|-34" "0|-33" "0|-32" "0|-31" "0|-30" "0|-29" "0|-28" "0|-27" "0|-26" "0|-25" "0|-24" "0|-23" "0|-22" "0|-21" "0|-20" "0|-19" "0|-18" "0|-17" "0|-16" "0|-15" "0|-14" "0|-13" "0|-12" "0|-11" "0|-10" "0|-9" "0|-8" "0|-7" "0|-6" "0|-5" "0|-4" "0|-3" "0|-2" "0|-1" "0|0" "0|1" "0|2" "0|3" "0|4" "0|5" "0|6" "0|7" "0|8" "0|9" "0|10" "0|11" "0|12" "0|13" "0|14" "0|15" "0|16" "0|17" "0|18" "0|19" "0|20" "0|21" "0|22" "0|23" "0|24" "0|25" "0|26" "0|27" "0|28" "0|29" "0|30" "0|31" "0|32" "0|33" "0|34" "0|35" "0|36" "0|37" "0|38" "0|39" "0|40" "0|41" "0|42" "0|43" "0|44" "0|45" "0|46" "0|47" "0|48" "0|49" "0|50" "0|51" "0|52" "0|53" "0|54" "0|55" "0|56" "0|57" "0|58" "0|59" "0|60" "0|61" "0|62" "0|63" "0|64" "0|65" "0|66" "0|67" "0|68" "0|69" "0|70" "0|71" "0|72" "0|73" "0|74" "0|75" "0|76" "0|77" "0|78" "0|79" "0|80" "0|81" "0|82" "0|83" "0|84" "0|85" "0|86" "0|87" "0|88" "0|89" "0|90" "0|91" "0|92" "0|93" "0|94" "0|95" "0|96" "0|97" "0|98" "0|99" "0|100" "0|101" "0|102" "0|103" "0|104" "0|105" "0|106" "0|107" "0|108" "0|109" "0|110" "1|-40" "1|-39" "1|-38" "1|-37" "1|-36" "1|-35" "1|-34" "1|-33" "1|-32" "1|-31" "1|-30" "1|-29" "1|-28" "1|-27" "1|-26" "1|-25" "1|-24" "1|-23" "1|-22" "1|-21" "1|-20" "1|-19" "1|-18" "1|-17" "1|-16" "1|-15" "1|-14" "1|-13" "1|-12" "1|-11" "1|-10" "1|-9" "1|-8" "1|-7" "1|-6" "1|-5" "1|-4" "1|-3" "1|-2" "1|-1" "1|0" "1|1" "1|2" "1|3" "1|4" "1|5" "1|6" "1|7" "1|8" "1|9" "1|10" "1|11" "1|12" "1|13" "1|14" "1|15" "1|16" "1|17" "1|18" "1|19" "1|20" "1|21" "1|22" "1|23" "1|24" "1|25" "1|26" "1|27" "1|28" "1|29" "1|30" "1|31" "1|32" "1|33" "1|34" "1|35" "1|36" "1|37" "1|38" "1|39" "1|40" "1|41" "1|42" "1|43" "1|44" "1|45" "1|46" "1|47" "1|48" "1|49" "1|50" "1|51" "1|52" "1|53" "1|54" "1|55" "1|56" "1|57" "1|58" "1|59" "1|60" "1|61" "1|62" "1|63" "1|64" "1|65" "1|66" "1|67" "1|68" "1|69" "1|70" "1|71" "1|72" "1|73" "1|74" "1|75" "1|76" "1|77" "1|78" "1|79" "1|80" "1|81" "1|82" "1|83" "1|84" "1|85" "1|86" "1|87" "1|88" "1|89" "1|90" "1|91" "1|92" "1|93" "1|94" "1|95" "1|96" "1|97" "1|98" "1|99" "1|100" "1|101" "1|102" "1|103" "1|104" "1|105" "1|106" "1|107" "1|108" "1|109" "1|110" "2|-40" "2|-39" "2|-38" "2|-37" "2|-36" "2|-35" "2|-34" "2|-33" "2|-32" "2|-31" "2|-30" "2|-29" "2|-28" "2|-27" "2|-26" "2|-25" "2|-24" "2|-23" "2|-22" "2|-21" "2|-20" "2|-19" "2|-18" "2|-17" "2|-16" "2|-15" "2|-14" "2|-13" "2|-12" "2|-11" "2|-10" "2|-9" "2|-8" "2|-7" "2|-6" "2|-5" "2|-4" "2|-3" "2|-2" "2|-1" "2|0" "2|1" "2|2" "2|3" "2|4" "2|5" "2|6" "2|7" "2|8" "2|9" "2|10" "2|11" "2|12" "2|13" "2|14" "2|15" "2|16" "2|17" "2|18" "2|19" "2|20" "2|21" "2|22" "2|23" "2|24" "2|25" "2|26" "2|27" "2|28" "2|29" "2|30" "2|31" "2|32" "2|33" "2|34" "2|35" "2|36" "2|37" "2|38" "2|39" "2|40" "2|41" "2|42" "2|43" "2|44" "2|45" "2|46" "2|47" "2|48" "2|49" "2|50" "2|51" "2|52" "2|53" "2|54" "2|55" "2|56" "2|57" "2|58" "2|59" "2|60" "2|61" "2|62" "2|63" "2|64" "2|65" "2|66" "2|67" "2|68" "2|69" "2|70" "2|71" "2|72" "2|73" "2|74" "2|75" "2|76" "2|77" "2|78" "2|79" "2|80" "2|81" "2|82" "2|83" "2|84" "2|85" "2|86" "2|87" "2|88" "2|89" "2|90" "2|91" "2|92" "2|93" "2|94" "2|95" "2|96" "2|97" "2|98" "2|99" "2|100" "2|101" "2|102" "2|103" "2|104" "2|105" "2|106" "2|107" "2|108" "2|109" "2|110" "3|-40" "3|-39" "3|-38" "3|-37" "3|-36" "3|-35" "3|-34" "3|-33" "3|-32" "3|-31" "3|-30" "3|-29" "3|-28" "3|-27" "3|-26" "3|-25" "3|-24" "3|-23" "3|-22" "3|-21" "3|-20" "3|-19" "3|-18" "3|-17" "3|-16" "3|-15" "3|-14" "3|-13" "3|-12" "3|-11" "3|-10" "3|-9" "3|-8" "3|-7" "3|-6" "3|-5" "3|-4" "3|-3" "3|-2" "3|-1" "3|0" "3|1" "3|2" "3|3" "3|4" "3|5" "3|6" "3|7" "3|8" "3|9" "3|10" "3|11" "3|12" "3|13" "3|14" "3|15" "3|16" "3|17" "3|18" "3|19" "3|20" "3|21" "3|22" "3|23" "3|24" "3|25" "3|26" "3|27" "3|28" "3|29" "3|30" "3|31" "3|32" "3|33" "3|34" "3|35" "3|36" "3|37" "3|38" "3|39" "3|40" "3|41" "3|42" "3|43" "3|44" "3|45" "3|46" "3|47" "3|48" "3|49" "3|50" "3|51" "3|52" "3|53" "3|54" "3|55" "3|56" "3|57" "3|58" "3|59" "3|60" "3|61" "3|62" "3|63" "3|64" "3|65" "3|66" "3|67" "3|68" "3|69" "3|70" "3|71" "3|72" "3|73" "3|74" "3|75" "3|76" "3|77" "3|78" "3|79" "3|80" "3|81" "3|82" "3|83" "3|84" "3|85" "3|86" "3|87" "3|88" "3|89" "3|90" "3|91" "3|92" "3|93" "3|94" "3|95" "3|96" "3|97" "3|98" "3|99" "3|100" "3|101" "3|102" "3|103" "3|104" "3|105" "3|106" "3|107" "3|108" "3|109" "3|110" "4|-40" "4|-39" "4|-38" "4|-37" "4|-36" "4|-35" "4|-34" "4|-33" "4|-32" "4|-31" "4|-30" "4|-29" "4|-28" "4|-27" "4|-26" "4|-25" "4|-24" "4|-23" "4|-22" "4|-21" "4|-20" "4|-19" "4|-18" "4|-17" "4|-16" "4|-15" "4|-14" "4|-13" "4|-12" "4|-11" "4|-10" "4|-9" "4|-8" "4|-7" "4|-6" "4|-5" "4|-4" "4|-3" "4|-2" "4|-1" "4|0" "4|1" "4|2" "4|3" "4|4" "4|5" "4|6" "4|7" "4|8" "4|9" "4|10" "4|11" "4|12" "4|13" "4|14" "4|15" "4|16" "4|17" "4|18" "4|19" "4|20" "4|21" "4|22" "4|23" "4|24" "4|25" "4|26" "4|27" "4|28" "4|29" "4|30" "4|31" "4|32" "4|33" "4|34" "4|35" "4|36" "4|37" "4|38" "4|39" "4|40" "4|41" "4|42" "4|43" "4|44" "4|45" "4|46" "4|47" "4|48" "4|49" "4|50" "4|51" "4|52" "4|53" "4|54" "4|55" "4|56" "4|57" "4|58" "4|59" "4|60" "4|61" "4|62" "4|63" "4|64" "4|65" "4|66" "4|67" "4|68" "4|69" "4|70" "4|71" "4|72" "4|73" "4|74" "4|75" "4|76" "4|77" "4|78" "4|79" "4|80" "4|81" "4|82" "4|83" "4|84" "4|85" "4|86" "4|87" "4|88" "4|89" "4|90" "4|91" "4|92" "4|93" "4|94" "4|95" "4|96" "4|97" "4|98" "4|99" "4|100" "4|101" "4|102" "4|103" "4|104" "4|105" "4|106" "4|107" "4|108" "4|109" "4|110" "5|-40" "5|-39" "5|-38" "5|-37" "5|-36" "5|-35" "5|-34" "5|-33" "5|-32" "5|-31" "5|-30" "5|-29" "5|-28" "5|-27" "5|-26" "5|-25" "5|-24" "5|-23" "5|-22" "5|-21" "5|-20" "5|-19" "5|-18" "5|-17" "5|-16" "5|-15" "5|-14" "5|-13" "5|-12" "5|-11" "5|-10" "5|-9" "5|-8" "5|-7" "5|-6" "5|-5" "5|-4" "5|-3" "5|-2" "5|-1" "5|0" "5|1" "5|2" "5|3" "5|4" "5|5" "5|6" "5|7" "5|8" "5|9" "5|10" "5|11" "5|12" "5|13" "5|14" "5|15" "5|16" "5|17" "5|18" "5|19" "5|20" "5|21" "5|22" "5|23" "5|24" "5|25" "5|26" "5|27" "5|28" "5|29" "5|30" "5|31" "5|32" "5|33" "5|34" "5|35" "5|36" "5|37" "5|38" "5|39" "5|40" "5|41" "5|42" "5|43" "5|44" "5|45" "5|46" "5|47" "5|48" "5|49" "5|50" "5|51" "5|52" "5|53" "5|54" "5|55" "5|56" "5|57" "5|58" "5|59" "5|60" "5|61" "5|62" "5|63" "5|64" "5|65" "5|66" "5|67" "5|68" "5|69" "5|70" "5|71" "5|72" "5|73" "5|74" "5|75" "5|76" "5|77" "5|78" "5|79" "5|80" "5|81" "5|82" "5|83" "5|84" "5|85" "5|86" "5|87" "5|88" "5|89" "5|90" "5|91" "5|92" "5|93" "5|94" "5|95" "5|96" "5|97" "5|98" "5|99" "5|100" "5|101" "5|102" "5|103" "5|104" "5|105" "5|106" "5|107" "5|108" "5|109" "5|110" "6|-40" "6|-39" "6|-38" "6|-37" "6|-36" "6|-35" "6|-34" "6|-33" "6|-32" "6|-31" "6|-30" "6|-29" "6|-28" "6|-27" "6|-26" "6|-25" "6|-24" "6|-23" "6|-22" "6|-21" "6|-20" "6|-19" "6|-18" "6|-17" "6|-16" "6|-15" "6|-14" "6|-13" "6|-12" "6|-11" "6|-10" "6|-9" "6|-8" "6|-7" "6|-6" "6|-5" "6|-4" "6|-3" "6|-2" "6|-1" "6|0" "6|1" "6|2" "6|3" "6|4" "6|5" "6|6" "6|7" "6|8" "6|9" "6|10" "6|11" "6|12" "6|13" "6|14" "6|15" "6|16" "6|17" "6|18" "6|19" "6|20" "6|21" "6|22" "6|23" "6|24" "6|25" "6|26" "6|27" "6|28" "6|29" "6|30" "6|31" "6|32" "6|33" "6|34" "6|35" "6|36" "6|37" "6|38" "6|39" "6|40" "6|41" "6|42" "6|43" "6|44" "6|45" "6|46" "6|47" "6|48" "6|49" "6|50" "6|51" "6|52" "6|53" "6|54" "6|55" "6|56" "6|57" "6|58" "6|59" "6|60" "6|61" "6|62" "6|63" "6|64" "6|65" "6|66" "6|67" "6|68" "6|69" "6|70" "6|71" "6|72" "6|73" "6|74" "6|75" "6|76" "6|77" "6|78" "6|79" "6|80" "6|81" "6|82" "6|83" "6|84" "6|85" "6|86" "6|87" "6|88" "6|89" "6|90" "6|91" "6|92" "6|93" "6|94" "6|95" "6|96" "6|97" "6|98" "6|99" "6|100" "6|101" "6|102" "6|103" "6|104" "6|105" "6|106" "6|107" "6|108" "6|109" "6|110" "7|-40" "7|-39" "7|-38" "7|-37" "7|-36" "7|-35" "7|-34" "7|-33" "7|-32" "7|-31" "7|-30" "7|-29" "7|-28" "7|-27" "7|-26" "7|-25" "7|-24" "7|-23" "7|-22" "7|-21" "7|-20" "7|-19" "7|-18" "7|-17" "7|-16" "7|-15" "7|-14" "7|-13" "7|-12" "7|-11" "7|-10" "7|-9" "7|-8" "7|-7" "7|-6" "7|-5" "7|-4" "7|-3" "7|-2" "7|-1" "7|0" "7|1" "7|2" "7|3" "7|4" "7|5" "7|6" "7|7" "7|8" "7|9" "7|10" "7|11" "7|12" "7|13" "7|14" "7|15" "7|16" "7|17" "7|18" "7|19" "7|20" "7|21" "7|22" "7|23" "7|24" "7|25" "7|26" "7|27" "7|28" "7|29" "7|30" "7|31" "7|32" "7|33" "7|34" "7|35" "7|36" "7|37" "7|38" "7|39" "7|40" "7|41" "7|42" "7|43" "7|44" "7|45" "7|46" "7|47" "7|48" "7|49" "7|50" "7|51" "7|52" "7|53" "7|54" "7|55" "7|56" "7|57" "7|58" "7|59" "7|60" "7|61" "7|62" "7|63" "7|64" "7|65" "7|66" "7|67" "7|68" "7|69" "7|70" "7|71" "7|72" "7|73" "7|74" "7|75" "7|76" "7|77" "7|78" "7|79" "7|80" "7|81" "7|82" "7|83" "7|84" "7|85" "7|86" "7|87" "7|88" "7|89" "7|90" "7|91" "7|92" "7|93" "7|94" "7|95" "7|96" "7|97" "7|98" "7|99" "7|100" "7|101" "7|102" "7|103" "7|104" "7|105" "7|106" "7|107" "7|108" "7|109" "7|110" "8|-40" "8|-39" "8|-38" "8|-37" "8|-36" "8|-35" "8|-34" "8|-33" "8|-32" "8|-31" "8|-30" "8|-29" "8|-28" "8|-27" "8|-26" "8|-25" "8|-24" "8|-23" "8|-22" "8|-21" "8|-20" "8|-19" "8|-18" "8|-17" "8|-16" "8|-15" "8|-14" "8|-13" "8|-12" "8|-11" "8|-10" "8|-9" "8|-8" "8|-7" "8|-6" "8|-5" "8|-4" "8|-3" "8|-2" "8|-1" "8|0" "8|1" "8|2" "8|3" "8|4" "8|5" "8|6" "8|7" "8|8" "8|9" "8|10" "8|11" "8|12" "8|13" "8|14" "8|15" "8|16" "8|17" "8|18" "8|19" "8|20" "8|21" "8|22" "8|23" "8|24" "8|25" "8|26" "8|27" "8|28" "8|29" "8|30" "8|31" "8|32" "8|33" "8|34" "8|35" "8|36" "8|37" "8|38" "8|39" "8|40" "8|41" "8|42" "8|43" "8|44" "8|45" "8|46" "8|47" "8|48" "8|49" "8|50" "8|51" "8|52" "8|53" "8|54" "8|55" "8|56" "8|57" "8|58" "8|59" "8|60" "8|61" "8|62" "8|63" "8|64" "8|65" "8|66" "8|67" "8|68" "8|69" "8|70" "8|71" "8|72" "8|73" "8|74" "8|75" "8|76" "8|77" "8|78" "8|79" "8|80" "8|81" "8|82" "8|83" "8|84" "8|85" "8|86" "8|87" "8|88" "8|89" "8|90" "8|91" "8|92" "8|93" "8|94" "8|95" "8|96" "8|97" "8|98" "8|99" "8|100" "8|101" "8|102" "8|103" "8|104" "8|105" "8|106" "8|107" "8|108" "8|109" "8|110" "9|-40" "9|-39" "9|-38" "9|-37" "9|-36" "9|-35" "9|-34" "9|-33" "9|-32" "9|-31" "9|-30" "9|-29" "9|-28" "9|-27" "9|-26" "9|-25" "9|-24" "9|-23" "9|-22" "9|-21" "9|-20" "9|-19" "9|-18" "9|-17" "9|-16" "9|-15" "9|-14" "9|-13" "9|-12" "9|-11" "9|-10" "9|-9" "9|-8" "9|-7" "9|-6" "9|-5" "9|-4" "9|-3" "9|-2" "9|-1" "9|0" "9|1" "9|2" "9|3" "9|4" "9|5" "9|6" "9|7" "9|8" "9|9" "9|10" "9|11" "9|12" "9|13" "9|14" "9|15" "9|16" "9|17" "9|18" "9|19" "9|20" "9|21" "9|22" "9|23" "9|24" "9|25" "9|26" "9|27" "9|28" "9|29" "9|30" "9|31" "9|32" "9|33" "9|34" "9|35" "9|36" "9|37" "9|38" "9|39" "9|40" "9|41" "9|42" "9|43" "9|44" "9|45" "9|46" "9|47" "9|48" "9|49" "9|50" "9|51" "9|52" "9|53" "9|54" "9|55" "9|56" "9|57" "9|58" "9|59" "9|60" "9|61" "9|62" "9|63" "9|64" "9|65" "9|66" "9|67" "9|68" "9|69" "9|70" "9|71" "9|72" "9|73" "9|74" "9|75" "9|76" "9|77" "9|78" "9|79" "9|80" "9|81" "9|82" "9|83" "9|84" "9|85" "9|86" "9|87" "9|88" "9|89" "9|90" "9|91" "9|92" "9|93" "9|94" "9|95" "9|96" "9|97" "9|98" "9|99" "9|100" "9|101" "9|102" "9|103" "9|104" "9|105" "9|106" "9|107" "9|108" "9|109" "9|110" "10|-40" "10|-39" "10|-38" "10|-37" "10|-36" "10|-35" "10|-34" "10|-33" "10|-32" "10|-31" "10|-30" "10|-29" "10|-28" "10|-27" "10|-26" "10|-25" "10|-24" "10|-23" "10|-22" "10|-21" "10|-20" "10|-19" "10|-18" "10|-17" "10|-16" "10|-15" "10|-14" "10|-13" "10|-12" "10|-11" "10|-10" "10|-9" "10|-8" "10|-7" "10|-6" "10|-5" "10|-4" "10|-3" "10|-2" "10|-1" "10|0" "10|1" "10|2" "10|3" "10|4" "10|5" "10|6" "10|7" "10|8" "10|9" "10|10" "10|11" "10|12" "10|13" "10|14" "10|15" "10|16" "10|17" "10|18" "10|19" "10|20" "10|21" "10|22" "10|23" "10|24" "10|25" "10|26" "10|27" "10|28" "10|29" "10|30" "10|31" "10|32" "10|33" "10|34" "10|35" "10|36" "10|37" "10|38" "10|39" "10|40" "10|41" "10|42" "10|43" "10|44" "10|45" "10|46" "10|47" "10|48" "10|49" "10|50" "10|51" "10|52" "10|53" "10|54" "10|55" "10|56" "10|57" "10|58" "10|59" "10|60" "10|61" "10|62" "10|63" "10|64" "10|65" "10|66" "10|67" "10|68" "10|69" "10|70" "10|71" "10|72" "10|73" "10|74" "10|75" "10|76" "10|77" "10|78" "10|79" "10|80" "10|81" "10|82" "10|83" "10|84" "10|85" "10|86" "10|87" "10|88" "10|89" "10|90" "10|91" "10|92" "10|93" "10|94" "10|95" "10|96" "10|97" "10|98" "10|99" "10|100" "10|101" "10|102" "10|103" "10|104" "10|105" "10|106" "10|107" "10|108" "10|109" "10|110" "11|-40" "11|-39" "11|-38" "11|-37" "11|-36" "11|-35" "11|-34" "11|-33" "11|-32" "11|-31" "11|-30" "11|-29" "11|-28" "11|-27" "11|-26" "11|-25" "11|-24" "11|-23" "11|-22" "11|-21" "11|-20" "11|-19" "11|-18" "11|-17" "11|-16" "11|-15" "11|-14" "11|-13" "11|-12" "11|-11" "11|-10" "11|-9" "11|-8" "11|-7" "11|-6" "11|-5" "11|-4" "11|-3" "11|-2" "11|-1" "11|0" "11|1" "11|2" "11|3" "11|4" "11|5" "11|6" "11|7" "11|8" "11|9" "11|10" "11|11" "11|12" "11|13" "11|14" "11|15" "11|16" "11|17" "11|18" "11|19" "11|20" "11|21" "11|22" "11|23" "11|24" "11|25" "11|26" "11|27" "11|28" "11|29" "11|30" "11|31" "11|32" "11|33" "11|34" "11|35" "11|36" "11|37" "11|38" "11|39" "11|40" "11|41" "11|42" "11|43" "11|44" "11|45" "11|46" "11|47" "11|48" "11|49" "11|50" "11|51" "11|52" "11|53" "11|54" "11|55" "11|56" "11|57" "11|58" "11|59" "11|60" "11|61" "11|62" "11|63" "11|64" "11|65" "11|66" "11|67" "11|68" "11|69" "11|70" "11|71" "11|72" "11|73" "11|74" "11|75" "11|76" "11|77" "11|78" "11|79" "11|80" "11|81" "11|82" "11|83" "11|84" "11|85" "11|86" "11|87" "11|88" "11|89" "11|90" "11|91" "11|92" "11|93" "11|94" "11|95" "11|96" "11|97" "11|98" "11|99" "11|100" "11|101" "11|102" "11|103" "11|104" "11|105" "11|106" "11|107" "11|108" "11|109" "11|110" "12|-40" "12|-39" "12|-38" "12|-37" "12|-36" "12|-35" "12|-34" "12|-33" "12|-32" "12|-31" "12|-30" "12|-29" "12|-28" "12|-27" "12|-26" "12|-25" "12|-24" "12|-23" "12|-22" "12|-21" "12|-20" "12|-19" "12|-18" "12|-17" "12|-16" "12|-15" "12|-14" "12|-13" "12|-12" "12|-11" "12|-10" "12|-9" "12|-8" "12|-7" "12|-6" "12|-5" "12|-4" "12|-3" "12|-2" "12|-1" "12|0" "12|1" "12|2" "12|3" "12|4" "12|5" "12|6" "12|7" "12|8" "12|9" "12|10" "12|11" "12|12" "12|13" "12|14" "12|15" "12|16" "12|17" "12|18" "12|19" "12|20" "12|21" "12|22" "12|23" "12|24" "12|25" "12|26" "12|27" "12|28" "12|29" "12|30" "12|31" "12|32" "12|33" "12|34" "12|35" "12|36" "12|37" "12|38" "12|39" "12|40" "12|41" "12|42" "12|43" "12|44" "12|45" "12|46" "12|47" "12|48" "12|49" "12|50" "12|51" "12|52" "12|53" "12|54" "12|55" "12|56" "12|57" "12|58" "12|59" "12|60" "12|61" "12|62" "12|63" "12|64" "12|65" "12|66" "12|67" "12|68" "12|69" "12|70" "12|71" "12|72" "12|73" "12|74" "12|75" "12|76" "12|77" "12|78" "12|79" "12|80" "12|81" "12|82" "12|83" "12|84" "12|85" "12|86" "12|87" "12|88" "12|89" "12|90" "12|91" "12|92" "12|93" "12|94" "12|95" "12|96" "12|97" "12|98" "12|99" "12|100" "12|101" "12|102" "12|103" "12|104" "12|105" "12|106" "12|107" "12|108" "12|109" "12|110" "13|-40" "13|-39" "13|-38" "13|-37" "13|-36" "13|-35" "13|-34" "13|-33" "13|-32" "13|-31" "13|-30" "13|-29" "13|-28" "13|-27" "13|-26" "13|-25" "13|-24" "13|-23" "13|-22" "13|-21" "13|-20" "13|-19" "13|-18" "13|-17" "13|-16" "13|-15" "13|-14" "13|-13" "13|-12" "13|-11" "13|-10" "13|-9" "13|-8" "13|-7" "13|-6" "13|-5" "13|-4" "13|-3" "13|-2" "13|-1" "13|0" "13|1" "13|2" "13|3" "13|4" "13|5" "13|6" "13|7" "13|8" "13|9" "13|10" "13|11" "13|12" "13|13" "13|14" "13|15" "13|16" "13|17" "13|18" "13|19" "13|20" "13|21" "13|22" "13|23" "13|24" "13|25" "13|26" "13|27" "13|28" "13|29" "13|30" "13|31" "13|32" "13|33" "13|34" "13|35" "13|36" "13|37" "13|38" "13|39" "13|40" "13|41" "13|42" "13|43" "13|44" "13|45" "13|46" "13|47" "13|48" "13|49" "13|50" "13|51" "13|52" "13|53" "13|54" "13|55" "13|56" "13|57" "13|58" "13|59" "13|60" "13|61" "13|62" "13|63" "13|64" "13|65" "13|66" "13|67" "13|68" "13|69" "13|70" "13|71" "13|72" "13|73" "13|74" "13|75" "13|76" "13|77" "13|78" "13|79" "13|80" "13|81" "13|82" "13|83" "13|84" "13|85" "13|86" "13|87" "13|88" "13|89" "13|90" "13|91" "13|92" "13|93" "13|94" "13|95" "13|96" "13|97" "13|98" "13|99" "13|100" "13|101" "13|102" "13|103" "13|104" "13|105" "13|106" "13|107" "13|108" "13|109" "13|110" "14|-40" "14|-39" "14|-38" "14|-37" "14|-36" "14|-35" "14|-34" "14|-33" "14|-32" "14|-31" "14|-30" "14|-29" "14|-28" "14|-27" "14|-26" "14|-25" "14|-24" "14|-23" "14|-22" "14|-21" "14|-20" "14|-19" "14|-18" "14|-17" "14|-16" "14|-15" "14|-14" "14|-13" "14|-12" "14|-11" "14|-10" "14|-9" "14|-8" "14|-7" "14|-6" "14|-5" "14|-4" "14|-3" "14|-2" "14|-1" "14|0" "14|1" "14|2" "14|3" "14|4" "14|5" "14|6" "14|7" "14|8" "14|9" "14|10" "14|11" "14|12" "14|13" "14|14" "14|15" "14|16" "14|17" "14|18" "14|19" "14|20" "14|21" "14|22" "14|23" "14|24" "14|25" "14|26" "14|27" "14|28" "14|29" "14|30" "14|31" "14|32" "14|33" "14|34" "14|35" "14|36" "14|37" "14|38" "14|39" "14|40" "14|41" "14|42" "14|43" "14|44" "14|45" "14|46" "14|47" "14|48" "14|49" "14|50" "14|51" "14|52" "14|53" "14|54" "14|55" "14|56" "14|57" "14|58" "14|59" "14|60" "14|61" "14|62" "14|63" "14|64" "14|65" "14|66" "14|67" "14|68" "14|69" "14|70" "14|71" "14|72" "14|73" "14|74" "14|75" "14|76" "14|77" "14|78" "14|79" "14|80" "14|81" "14|82" "14|83" "14|84" "14|85" "14|86" "14|87" "14|88" "14|89" "14|90" "14|91" "14|92" "14|93" "14|94" "14|95" "14|96" "14|97" "14|98" "14|99" "14|100" "14|101" "14|102" "14|103" "14|104" "14|105" "14|106" "14|107" "14|108" "14|109" "14|110" "15|-40" "15|-39" "15|-38" "15|-37" "15|-36" "15|-35" "15|-34" "15|-33" "15|-32" "15|-31" "15|-30" "15|-29" "15|-28" "15|-27" "15|-26" "15|-25" "15|-24" "15|-23" "15|-22" "15|-21" "15|-20" "15|-19" "15|-18" "15|-17" "15|-16" "15|-15" "15|-14" "15|-13" "15|-12" "15|-11" "15|-10" "15|-9" "15|-8" "15|-7" "15|-6" "15|-5" "15|-4" "15|-3" "15|-2" "15|-1" "15|0" "15|1" "15|2" "15|3" "15|4" "15|5" "15|6" "15|7" "15|8" "15|9" "15|10" "15|11" "15|12" "15|13" "15|14" "15|15" "15|16" "15|17" "15|18" "15|19" "15|20" "15|21" "15|22" "15|23" "15|24" "15|25" "15|26" "15|27" "15|28" "15|29" "15|30" "15|31" "15|32" "15|33" "15|34" "15|35" "15|36" "15|37" "15|38" "15|39" "15|40" "15|41" "15|42" "15|43" "15|44" "15|45" "15|46" "15|47" "15|48" "15|49" "15|50" "15|51" "15|52" "15|53" "15|54" "15|55" "15|56" "15|57" "15|58" "15|59" "15|60" "15|61" "15|62" "15|63" "15|64" "15|65" "15|66" "15|67" "15|68" "15|69" "15|70" "15|71" "15|72" "15|73" "15|74" "15|75" "15|76" "15|77" "15|78" "15|79" "15|80" "15|81" "15|82" "15|83" "15|84" "15|85" "15|86" "15|87" "15|88" "15|89" "15|90" "15|91" "15|92" "15|93" "15|94" "15|95" "15|96" "15|97" "15|98" "15|99" "15|100" "15|101" "15|102" "15|103" "15|104" "15|105" "15|106" "15|107" "15|108" "15|109" "15|110" "16|-40" "16|-39" "16|-38" "16|-37" "16|-36" "16|-35" "16|-34" "16|-33" "16|-32" "16|-31" "16|-30" "16|-29" "16|-28" "16|-27" "16|-26" "16|-25" "16|-24" "16|-23" "16|-22" "16|-21" "16|-20" "16|-19" "16|-18" "16|-17" "16|-16" "16|-15" "16|-14" "16|-13" "16|-12" "16|-11" "16|-10" "16|-9" "16|-8" "16|-7" "16|-6" "16|-5" "16|-4" "16|-3" "16|-2" "16|-1" "16|0" "16|1" "16|2" "16|3" "16|4" "16|5" "16|6" "16|7" "16|8" "16|9" "16|10" "16|11" "16|12" "16|13" "16|14" "16|15" "16|16" "16|17" "16|18" "16|19" "16|20" "16|21" "16|22" "16|23" "16|24" "16|25" "16|26" "16|27" "16|28" "16|29" "16|30" "16|31" "16|32" "16|33" "16|34" "16|35" "16|36" "16|37" "16|38" "16|39" "16|40" "16|41" "16|42" "16|43" "16|44" "16|45" "16|46" "16|47" "16|48" "16|49" "16|50" "16|51" "16|52" "16|53" "16|54" "16|55" "16|56" "16|57" "16|58" "16|59" "16|60" "16|61" "16|62" "16|63" "16|64" "16|65" "16|66" "16|67" "16|68" "16|69" "16|70" "16|71" "16|72" "16|73" "16|74" "16|75" "16|76" "16|77" "16|78" "16|79" "16|80" "16|81" "16|82" "16|83" "16|84" "16|85" "16|86" "16|87" "16|88" "16|89" "16|90" "16|91" "16|92" "16|93" "16|94" "16|95" "16|96" "16|97" "16|98" "16|99" "16|100" "16|101" "16|102" "16|103" "16|104" "16|105" "16|106" "16|107" "16|108" "16|109" "16|110" "17|-40" "17|-39" "17|-38" "17|-37" "17|-36" "17|-35" "17|-34" "17|-33" "17|-32" "17|-31" "17|-30" "17|-29" "17|-28" "17|-27" "17|-26" "17|-25" "17|-24" "17|-23" "17|-22" "17|-21" "17|-20" "17|-19" "17|-18" "17|-17" "17|-16" "17|-15" "17|-14" "17|-13" "17|-12" "17|-11" "17|-10" "17|-9" "17|-8" "17|-7" "17|-6" "17|-5" "17|-4" "17|-3" "17|-2" "17|-1" "17|0" "17|1" "17|2" "17|3" "17|4" "17|5" "17|6" "17|7" "17|8" "17|9" "17|10" "17|11" "17|12" "17|13" "17|14" "17|15" "17|16" "17|17" "17|18" "17|19" "17|20" "17|21" "17|22" "17|23" "17|24" "17|25" "17|26" "17|27" "17|28" "17|29" "17|30" "17|31" "17|32" "17|33" "17|34" "17|35" "17|36" "17|37" "17|38" "17|39" "17|40" "17|41" "17|42" "17|43" "17|44" "17|45" "17|46" "17|47" "17|48" "17|49" "17|50" "17|51" "17|52" "17|53" "17|54" "17|55" "17|56" "17|57" "17|58" "17|59" "17|60" "17|61" "17|62" "17|63" "17|64" "17|65" "17|66" "17|67" "17|68" "17|69" "17|70" "17|71" "17|72" "17|73" "17|74" "17|75" "17|76" "17|77" "17|78" "17|79" "17|80" "17|81" "17|82" "17|83" "17|84" "17|85" "17|86" "17|87" "17|88" "17|89" "17|90" "17|91" "17|92" "17|93" "17|94" "17|95" "17|96" "17|97" "17|98" "17|99" "17|100" "17|101" "17|102" "17|103" "17|104" "17|105" "17|106" "17|107" "17|108" "17|109" "17|110" "18|-40" "18|-39" "18|-38" "18|-37" "18|-36" "18|-35" "18|-34" "18|-33" "18|-32" "18|-31" "18|-30" "18|-29" "18|-28" "18|-27" "18|-26" "18|-25" "18|-24" "18|-23" "18|-22" "18|-21" "18|-20" "18|-19" "18|-18" "18|-17" "18|-16" "18|-15" "18|-14" "18|-13" "18|-12" "18|-11" "18|-10" "18|-9" "18|-8" "18|-7" "18|-6" "18|-5" "18|-4" "18|-3" "18|-2" "18|-1" "18|0" "18|1" "18|2" "18|3" "18|4" "18|5" "18|6" "18|7" "18|8" "18|9" "18|10" "18|11" "18|12" "18|13" "18|14" "18|15" "18|16" "18|17" "18|18" "18|19" "18|20" "18|21" "18|22" "18|23" "18|24" "18|25" "18|26" "18|27" "18|28" "18|29" "18|30" "18|31" "18|32" "18|33" "18|34" "18|35" "18|36" "18|37" "18|38" "18|39" "18|40" "18|41" "18|42" "18|43" "18|44" "18|45" "18|46" "18|47" "18|48" "18|49" "18|50" "18|51" "18|52" "18|53" "18|54" "18|55" "18|56" "18|57" "18|58" "18|59" "18|60" "18|61" "18|62" "18|63" "18|64" "18|65" "18|66" "18|67" "18|68" "18|69" "18|70" "18|71" "18|72" "18|73" "18|74" "18|75" "18|76" "18|77" "18|78" "18|79" "18|80" "18|81" "18|82" "18|83" "18|84" "18|85" "18|86" "18|87" "18|88" "18|89" "18|90" "18|91" "18|92" "18|93" "18|94" "18|95" "18|96" "18|97" "18|98" "18|99" "18|100" "18|101" "18|102" "18|103" "18|104" "18|105" "18|106" "18|107" "18|108" "18|109" "18|110" "19|-40" "19|-39" "19|-38" "19|-37" "19|-36" "19|-35" "19|-34" "19|-33" "19|-32" "19|-31" "19|-30" "19|-29" "19|-28" "19|-27" "19|-26" "19|-25" "19|-24" "19|-23" "19|-22" "19|-21" "19|-20" "19|-19" "19|-18" "19|-17" "19|-16" "19|-15" "19|-14" "19|-13" "19|-12" "19|-11" "19|-10" "19|-9" "19|-8" "19|-7" "19|-6" "19|-5" "19|-4" "19|-3" "19|-2" "19|-1" "19|0" "19|1" "19|2" "19|3" "19|4" "19|5" "19|6" "19|7" "19|8" "19|9" "19|10" "19|11" "19|12" "19|13" "19|14" "19|15" "19|16" "19|17" "19|18" "19|19" "19|20" "19|21" "19|22" "19|23" "19|24" "19|25" "19|26" "19|27" "19|28" "19|29" "19|30" "19|31" "19|32" "19|33" "19|34" "19|35" "19|36" "19|37" "19|38" "19|39" "19|40" "19|41" "19|42" "19|43" "19|44" "19|45" "19|46" "19|47" "19|48" "19|49" "19|50" "19|51" "19|52" "19|53" "19|54" "19|55" "19|56" "19|57" "19|58" "19|59" "19|60" "19|61" "19|62" "19|63" "19|64" "19|65" "19|66" "19|67" "19|68" "19|69" "19|70" "19|71" "19|72" "19|73" "19|74" "19|75" "19|76" "19|77" "19|78" "19|79" "19|80" "19|81" "19|82" "19|83" "19|84" "19|85" "19|86" "19|87" "19|88" "19|89" "19|90" "19|91" "19|92" "19|93" "19|94" "19|95" "19|96" "19|97" "19|98" "19|99" "19|100" "19|101" "19|102" "19|103" "19|104" "19|105" "19|106" "19|107" "19|108" "19|109" "19|110" "20|-40" "20|-39" "20|-38" "20|-37" "20|-36" "20|-35" "20|-34" "20|-33" "20|-32" "20|-31" "20|-30" "20|-29" "20|-28" "20|-27" "20|-26" "20|-25" "20|-24" "20|-23" "20|-22" "20|-21" "20|-20" "20|-19" "20|-18" "20|-17" "20|-16" "20|-15" "20|-14" "20|-13" "20|-12" "20|-11" "20|-10" "20|-9" "20|-8" "20|-7" "20|-6" "20|-5" "20|-4" "20|-3" "20|-2" "20|-1" "20|0" "20|1" "20|2" "20|3" "20|4" "20|5" "20|6" "20|7" "20|8" "20|9" "20|10" "20|11" "20|12" "20|13" "20|14" "20|15" "20|16" "20|17" "20|18" "20|19" "20|20" "20|21" "20|22" "20|23" "20|24" "20|25" "20|26" "20|27" "20|28" "20|29" "20|30" "20|31" "20|32" "20|33" "20|34" "20|35" "20|36" "20|37" "20|38" "20|39" "20|40" "20|41" "20|42" "20|43" "20|44" "20|45" "20|46" "20|47" "20|48" "20|49" "20|50" "20|51" "20|52" "20|53" "20|54" "20|55" "20|56" "20|57" "20|58" "20|59" "20|60" "20|61" "20|62" "20|63" "20|64" "20|65" "20|66" "20|67" "20|68" "20|69" "20|70" "20|71" "20|72" "20|73" "20|74" "20|75" "20|76" "20|77" "20|78" "20|79" "20|80" "20|81" "20|82" "20|83" "20|84" "20|85" "20|86" "20|87" "20|88" "20|89" "20|90" "20|91" "20|92" "20|93" "20|94" "20|95" "20|96" "20|97" "20|98" "20|99" "20|100" "20|101" "20|102" "20|103" "20|104" "20|105" "20|106" "20|107" "20|108" "20|109" "20|110" "21|-40" "21|-39" "21|-38" "21|-37" "21|-36" "21|-35" "21|-34" "21|-33" "21|-32" "21|-31" "21|-30" "21|-29" "21|-28" "21|-27" "21|-26" "21|-25" "21|-24" "21|-23" "21|-22" "21|-21" "21|-20" "21|-19" "21|-18" "21|-17" "21|-16" "21|-15" "21|-14" "21|-13" "21|-12" "21|-11" "21|-10" "21|-9" "21|-8" "21|-7" "21|-6" "21|-5" "21|-4" "21|-3" "21|-2" "21|-1" "21|0" "21|1" "21|2" "21|3" "21|4" "21|5" "21|6" "21|7" "21|8" "21|9" "21|10" "21|11" "21|12" "21|13" "21|14" "21|15" "21|16" "21|17" "21|18" "21|19" "21|20" "21|21" "21|22" "21|23" "21|24" "21|25" "21|26" "21|27" "21|28" "21|29" "21|30" "21|31" "21|32" "21|33" "21|34" "21|35" "21|36" "21|37" "21|38" "21|39" "21|40" "21|41" "21|42" "21|43" "21|44" "21|45" "21|46" "21|47" "21|48" "21|49" "21|50" "21|51" "21|52" "21|53" "21|54" "21|55" "21|56" "21|57" "21|58" "21|59" "21|60" "21|61" "21|62" "21|63" "21|64" "21|65" "21|66" "21|67" "21|68" "21|69" "21|70" "21|71" "21|72" "21|73" "21|74" "21|75" "21|76" "21|77" "21|78" "21|79" "21|80" "21|81" "21|82" "21|83" "21|84" "21|85" "21|86" "21|87" "21|88" "21|89" "21|90" "21|91" "21|92" "21|93" "21|94" "21|95" "21|96" "21|97" "21|98" "21|99" "21|100" "21|101" "21|102" "21|103" "21|104" "21|105" "21|106" "21|107" "21|108" "21|109" "21|110" "22|-40" "22|-39" "22|-38" "22|-37" "22|-36" "22|-35" "22|-34" "22|-33" "22|-32" "22|-31" "22|-30" "22|-29" "22|-28" "22|-27" "22|-26" "22|-25" "22|-24" "22|-23" "22|-22" "22|-21" "22|-20" "22|-19" "22|-18" "22|-17" "22|-16" "22|-15" "22|-14" "22|-13" "22|-12" "22|-11" "22|-10" "22|-9" "22|-8" "22|-7" "22|-6" "22|-5" "22|-4" "22|-3" "22|-2" "22|-1" "22|0" "22|1" "22|2" "22|3" "22|4" "22|5" "22|6" "22|7" "22|8" "22|9" "22|10" "22|11" "22|12" "22|13" "22|14" "22|15" "22|16" "22|17" "22|18" "22|19" "22|20" "22|21" "22|22" "22|23" "22|24" "22|25" "22|26" "22|27" "22|28" "22|29" "22|30" "22|31" "22|32" "22|33" "22|34" "22|35" "22|36" "22|37" "22|38" "22|39" "22|40" "22|41" "22|42" "22|43" "22|44" "22|45" "22|46" "22|47" "22|48" "22|49" "22|50" "22|51" "22|52" "22|53" "22|54" "22|55" "22|56" "22|57" "22|58" "22|59" "22|60" "22|61" "22|62" "22|63" "22|64" "22|65" "22|66" "22|67" "22|68" "22|69" "22|70" "22|71" "22|72" "22|73" "22|74" "22|75" "22|76" "22|77" "22|78" "22|79" "22|80" "22|81" "22|82" "22|83" "22|84" "22|85" "22|86" "22|87" "22|88" "22|89" "22|90" "22|91" "22|92" "22|93" "22|94" "22|95" "22|96" "22|97" "22|98" "22|99" "22|100" "22|101" "22|102" "22|103" "22|104" "22|105" "22|106" "22|107" "22|108" "22|109" "22|110" "23|-40" "23|-39" "23|-38" "23|-37" "23|-36" "23|-35" "23|-34" "23|-33" "23|-32" "23|-31" "23|-30" "23|-29" "23|-28" "23|-27" "23|-26" "23|-25" "23|-24" "23|-23" "23|-22" "23|-21" "23|-20" "23|-19" "23|-18" "23|-17" "23|-16" "23|-15" "23|-14" "23|-13" "23|-12" "23|-11" "23|-10" "23|-9" "23|-8" "23|-7" "23|-6" "23|-5" "23|-4" "23|-3" "23|-2" "23|-1" "23|0" "23|1" "23|2" "23|3" "23|4" "23|5" "23|6" "23|7" "23|8" "23|9" "23|10" "23|11" "23|12" "23|13" "23|14" "23|15" "23|16" "23|17" "23|18" "23|19" "23|20" "23|21" "23|22" "23|23" "23|24" "23|25" "23|26" "23|27" "23|28" "23|29" "23|30" "23|31" "23|32" "23|33" "23|34" "23|35" "23|36" "23|37" "23|38" "23|39" "23|40" "23|41" "23|42" "23|43" "23|44" "23|45" "23|46" "23|47" "23|48" "23|49" "23|50" "23|51" "23|52" "23|53" "23|54" "23|55" "23|56" "23|57" "23|58" "23|59" "23|60" "23|61" "23|62" "23|63" "23|64" "23|65" "23|66" "23|67" "23|68" "23|69" "23|70" "23|71" "23|72" "23|73" "23|74" "23|75" "23|76" "23|77" "23|78" "23|79" "23|80" "23|81" "23|82" "23|83" "23|84" "23|85" "23|86" "23|87" "23|88" "23|89" "23|90" "23|91" "23|92" "23|93" "23|94" "23|95" "23|96" "23|97" "23|98" "23|99" "23|100" "23|101" "23|102" "23|103" "23|104" "23|105" "23|106" "23|107" "23|108" "23|109" "23|110" "24|-40" "24|-39" "24|-38" "24|-37" "24|-36" "24|-35" "24|-34" "24|-33" "24|-32" "24|-31" "24|-30" "24|-29" "24|-28" "24|-27" "24|-26" "24|-25" "24|-24" "24|-23" "24|-22" "24|-21" "24|-20" "24|-19" "24|-18" "24|-17" "24|-16" "24|-15" "24|-14" "24|-13" "24|-12" "24|-11" "24|-10" "24|-9" "24|-8" "24|-7" "24|-6" "24|-5" "24|-4" "24|-3" "24|-2" "24|-1" "24|0" "24|1" "24|2" "24|3" "24|4" "24|5" "24|6" "24|7" "24|8" "24|9" "24|10" "24|11" "24|12" "24|13" "24|14" "24|15" "24|16" "24|17" "24|18" "24|19" "24|20" "24|21" "24|22" "24|23" "24|24" "24|25" "24|26" "24|27" "24|28" "24|29" "24|30" "24|31" "24|32" "24|33" "24|34" "24|35" "24|36" "24|37" "24|38" "24|39" "24|40" "24|41" "24|42" "24|43" "24|44" "24|45" "24|46" "24|47" "24|48" "24|49" "24|50" "24|51" "24|52" "24|53" "24|54" "24|55" "24|56" "24|57" "24|58" "24|59" "24|60" "24|61" "24|62" "24|63" "24|64" "24|65" "24|66" "24|67" "24|68" "24|69" "24|70" "24|71" "24|72" "24|73" "24|74" "24|75" "24|76" "24|77" "24|78" "24|79" "24|80" "24|81" "24|82" "24|83" "24|84" "24|85" "24|86" "24|87" "24|88" "24|89" "24|90" "24|91" "24|92" "24|93" "24|94" "24|95" "24|96" "24|97" "24|98" "24|99" "24|100" "24|101" "24|102" "24|103" "24|104" "24|105" "24|106" "24|107" "24|108" "24|109" "24|110" "25|-40" "25|-39" "25|-38" "25|-37" "25|-36" "25|-35" "25|-34" "25|-33" "25|-32" "25|-31" "25|-30" "25|-29" "25|-28" "25|-27" "25|-26" "25|-25" "25|-24" "25|-23" "25|-22" "25|-21" "25|-20" "25|-19" "25|-18" "25|-17" "25|-16" "25|-15" "25|-14" "25|-13" "25|-12" "25|-11" "25|-10" "25|-9" "25|-8" "25|-7" "25|-6" "25|-5" "25|-4" "25|-3" "25|-2" "25|-1" "25|0" "25|1" "25|2" "25|3" "25|4" "25|5" "25|6" "25|7" "25|8" "25|9" "25|10" "25|11" "25|12" "25|13" "25|14" "25|15" "25|16" "25|17" "25|18" "25|19" "25|20" "25|21" "25|22" "25|23" "25|24" "25|25" "25|26" "25|27" "25|28" "25|29" "25|30" "25|31" "25|32" "25|33" "25|34" "25|35" "25|36" "25|37" "25|38" "25|39" "25|40" "25|41" "25|42" "25|43" "25|44" "25|45" "25|46" "25|47" "25|48" "25|49" "25|50" "25|51" "25|52" "25|53" "25|54" "25|55" "25|56" "25|57" "25|58" "25|59" "25|60" "25|61" "25|62" "25|63" "25|64" "25|65" "25|66" "25|67" "25|68" "25|69" "25|70" "25|71" "25|72" "25|73" "25|74" "25|75" "25|76" "25|77" "25|78" "25|79" "25|80" "25|81" "25|82" "25|83" "25|84" "25|85" "25|86" "25|87" "25|88" "25|89" "25|90" "25|91" "25|92" "25|93" "25|94" "25|95" "25|96" "25|97" "25|98" "25|99" "25|100" "25|101" "25|102" "25|103" "25|104" "25|105" "25|106" "25|107" "25|108" "25|109" "25|110" "26|-40" "26|-39" "26|-38" "26|-37" "26|-36" "26|-35" "26|-34" "26|-33" "26|-32" "26|-31" "26|-30" "26|-29" "26|-28" "26|-27" "26|-26" "26|-25" "26|-24" "26|-23" "26|-22" "26|-21" "26|-20" "26|-19" "26|-18" "26|-17" "26|-16" "26|-15" "26|-14" "26|-13" "26|-12" "26|-11" "26|-10" "26|-9" "26|-8" "26|-7" "26|-6" "26|-5" "26|-4" "26|-3" "26|-2" "26|-1" "26|0" "26|1" "26|2" "26|3" "26|4" "26|5" "26|6" "26|7" "26|8" "26|9" "26|10" "26|11" "26|12" "26|13" "26|14" "26|15" "26|16" "26|17" "26|18" "26|19" "26|20" "26|21" "26|22" "26|23" "26|24" "26|25" "26|26" "26|27" "26|28" "26|29" "26|30" "26|31" "26|32" "26|33" "26|34" "26|35" "26|36" "26|37" "26|38" "26|39" "26|40" "26|41" "26|42" "26|43" "26|44" "26|45" "26|46" "26|47" "26|48" "26|49" "26|50" "26|51" "26|52" "26|53" "26|54" "26|55" "26|56" "26|57" "26|58" "26|59" "26|60" "26|61" "26|62" "26|63" "26|64" "26|65" "26|66" "26|67" "26|68" "26|69" "26|70" "26|71" "26|72" "26|73" "26|74" "26|75" "26|76" "26|77" "26|78" "26|79" "26|80" "26|81" "26|82" "26|83" "26|84" "26|85" "26|86" "26|87" "26|88" "26|89" "26|90" "26|91" "26|92" "26|93" "26|94" "26|95" "26|96" "26|97" "26|98" "26|99" "26|100" "26|101" "26|102" "26|103" "26|104" "26|105" "26|106" "26|107" "26|108" "26|109" "26|110" "27|-40" "27|-39" "27|-38" "27|-37" "27|-36" "27|-35" "27|-34" "27|-33" "27|-32" "27|-31" "27|-30" "27|-29" "27|-28" "27|-27" "27|-26" "27|-25" "27|-24" "27|-23" "27|-22" "27|-21" "27|-20" "27|-19" "27|-18" "27|-17" "27|-16" "27|-15" "27|-14" "27|-13" "27|-12" "27|-11" "27|-10" "27|-9" "27|-8" "27|-7" "27|-6" "27|-5" "27|-4" "27|-3" "27|-2" "27|-1" "27|0" "27|1" "27|2" "27|3" "27|4" "27|5" "27|6" "27|7" "27|8" "27|9" "27|10" "27|11" "27|12" "27|13" "27|14" "27|15" "27|16" "27|17" "27|18" "27|19" "27|20" "27|21" "27|22" "27|23" "27|24" "27|25" "27|26" "27|27" "27|28" "27|29" "27|30" "27|31" "27|32" "27|33" "27|34" "27|35" "27|36" "27|37" "27|38" "27|39" "27|40" "27|41" "27|42" "27|43" "27|44" "27|45" "27|46" "27|47" "27|48" "27|49" "27|50" "27|51" "27|52" "27|53" "27|54" "27|55" "27|56" "27|57" "27|58" "27|59" "27|60" "27|61" "27|62" "27|63" "27|64" "27|65" "27|66" "27|67" "27|68" "27|69" "27|70" "27|71" "27|72" "27|73" "27|74" "27|75" "27|76" "27|77" "27|78" "27|79" "27|80" "27|81" "27|82" "27|83" "27|84" "27|85" "27|86" "27|87" "27|88" "27|89" "27|90" "27|91" "27|92" "27|93" "27|94" "27|95" "27|96" "27|97" "27|98" "27|99" "27|100" "27|101" "27|102" "27|103" "27|104" "27|105" "27|106" "27|107" "27|108" "27|109" "27|110" "28|-40" "28|-39" "28|-38" "28|-37" "28|-36" "28|-35" "28|-34" "28|-33" "28|-32" "28|-31" "28|-30" "28|-29" "28|-28" "28|-27" "28|-26" "28|-25" "28|-24" "28|-23" "28|-22" "28|-21" "28|-20" "28|-19" "28|-18" "28|-17" "28|-16" "28|-15" "28|-14" "28|-13" "28|-12" "28|-11" "28|-10" "28|-9" "28|-8" "28|-7" "28|-6" "28|-5" "28|-4" "28|-3" "28|-2" "28|-1" "28|0" "28|1" "28|2" "28|3" "28|4" "28|5" "28|6" "28|7" "28|8" "28|9" "28|10" "28|11" "28|12" "28|13" "28|14" "28|15" "28|16" "28|17" "28|18" "28|19" "28|20" "28|21" "28|22" "28|23" "28|24" "28|25" "28|26" "28|27" "28|28" "28|29" "28|30" "28|31" "28|32" "28|33" "28|34" "28|35" "28|36" "28|37" "28|38" "28|39" "28|40" "28|41" "28|42" "28|43" "28|44" "28|45" "28|46" "28|47" "28|48" "28|49" "28|50" "28|51" "28|52" "28|53" "28|54" "28|55" "28|56" "28|57" "28|58" "28|59" "28|60" "28|61" "28|62" "28|63" "28|64" "28|65" "28|66" "28|67" "28|68" "28|69" "28|70" "28|71" "28|72" "28|73" "28|74" "28|75" "28|76" "28|77" "28|78" "28|79" "28|80" "28|81" "28|82" "28|83" "28|84" "28|85" "28|86" "28|87" "28|88" "28|89" "28|90" "28|91" "28|92" "28|93" "28|94" "28|95" "28|96" "28|97" "28|98" "28|99" "28|100" "28|101" "28|102" "28|103" "28|104" "28|105" "28|106" "28|107" "28|108" "28|109" "28|110" "29|-40" "29|-39" "29|-38" "29|-37" "29|-36" "29|-35" "29|-34" "29|-33" "29|-32" "29|-31" "29|-30" "29|-29" "29|-28" "29|-27" "29|-26" "29|-25" "29|-24" "29|-23" "29|-22" "29|-21" "29|-20" "29|-19" "29|-18" "29|-17" "29|-16" "29|-15" "29|-14" "29|-13" "29|-12" "29|-11" "29|-10" "29|-9" "29|-8" "29|-7" "29|-6" "29|-5" "29|-4" "29|-3" "29|-2" "29|-1" "29|0" "29|1" "29|2" "29|3" "29|4" "29|5" "29|6" "29|7" "29|8" "29|9" "29|10" "29|11" "29|12" "29|13" "29|14" "29|15" "29|16" "29|17" "29|18" "29|19" "29|20" "29|21" "29|22" "29|23" "29|24" "29|25" "29|26" "29|27" "29|28" "29|29" "29|30" "29|31" "29|32" "29|33" "29|34" "29|35" "29|36" "29|37" "29|38" "29|39" "29|40" "29|41" "29|42" "29|43" "29|44" "29|45" "29|46" "29|47" "29|48" "29|49" "29|50" "29|51" "29|52" "29|53" "29|54" "29|55" "29|56" "29|57" "29|58" "29|59" "29|60" "29|61" "29|62" "29|63" "29|64" "29|65" "29|66" "29|67" "29|68" "29|69" "29|70" "29|71" "29|72" "29|73" "29|74" "29|75" "29|76" "29|77" "29|78" "29|79" "29|80" "29|81" "29|82" "29|83" "29|84" "29|85" "29|86" "29|87" "29|88" "29|89" "29|90" "29|91" "29|92" "29|93" "29|94" "29|95" "29|96" "29|97" "29|98" "29|99" "29|100" "29|101" "29|102" "29|103" "29|104" "29|105" "29|106" "29|107" "29|108" "29|109" "29|110" "30|-40" "30|-39" "30|-38" "30|-37" "30|-36" "30|-35" "30|-34" "30|-33" "30|-32" "30|-31" "30|-30" "30|-29" "30|-28" "30|-27" "30|-26" "30|-25" "30|-24" "30|-23" "30|-22" "30|-21" "30|-20" "30|-19" "30|-18" "30|-17" "30|-16" "30|-15" "30|-14" "30|-13" "30|-12" "30|-11" "30|-10" "30|-9" "30|-8" "30|-7" "30|-6" "30|-5" "30|-4" "30|-3" "30|-2" "30|-1" "30|0" "30|1" "30|2" "30|3" "30|4" "30|5" "30|6" "30|7" "30|8" "30|9" "30|10" "30|11" "30|12" "30|13" "30|14" "30|15" "30|16" "30|17" "30|18" "30|19" "30|20" "30|21" "30|22" "30|23" "30|24" "30|25" "30|26" "30|27" "30|28" "30|29" "30|30" "30|31" "30|32" "30|33" "30|34" "30|35" "30|36" "30|37" "30|38" "30|39" "30|40" "30|41" "30|42" "30|43" "30|44" "30|45" "30|46" "30|47" "30|48" "30|49" "30|50" "30|51" "30|52" "30|53" "30|54" "30|55" "30|56" "30|57" "30|58" "30|59" "30|60" "30|61" "30|62" "30|63" "30|64" "30|65" "30|66" "30|67" "30|68" "30|69" "30|70" "30|71" "30|72" "30|73" "30|74" "30|75" "30|76" "30|77" "30|78" "30|79" "30|80" "30|81" "30|82" "30|83" "30|84" "30|85" "30|86" "30|87" "30|88" "30|89" "30|90" "30|91" "30|92" "30|93" "30|94" "30|95" "30|96" "30|97" "30|98" "30|99" "30|100" "30|101" "30|102" "30|103" "30|104" "30|105" "30|106" "30|107" "30|108" "30|109" "30|110" "31|-40" "31|-39" "31|-38" "31|-37" "31|-36" "31|-35" "31|-34" "31|-33" "31|-32" "31|-31" "31|-30" "31|-29" "31|-28" "31|-27" "31|-26" "31|-25" "31|-24" "31|-23" "31|-22" "31|-21" "31|-20" "31|-19" "31|-18" "31|-17" "31|-16" "31|-15" "31|-14" "31|-13" "31|-12" "31|-11" "31|-10" "31|-9" "31|-8" "31|-7" "31|-6" "31|-5" "31|-4" "31|-3" "31|-2" "31|-1" "31|0" "31|1" "31|2" "31|3" "31|4" "31|5" "31|6" "31|7" "31|8" "31|9" "31|10" "31|11" "31|12" "31|13" "31|14" "31|15" "31|16" "31|17" "31|18" "31|19" "31|20" "31|21" "31|22" "31|23" "31|24" "31|25" "31|26" "31|27" "31|28" "31|29" "31|30" "31|31" "31|32" "31|33" "31|34" "31|35" "31|36" "31|37" "31|38" "31|39" "31|40" "31|41" "31|42" "31|43" "31|44" "31|45" "31|46" "31|47" "31|48" "31|49" "31|50" "31|51" "31|52" "31|53" "31|54" "31|55" "31|56" "31|57" "31|58" "31|59" "31|60" "31|61" "31|62" "31|63" "31|64" "31|65" "31|66" "31|67" "31|68" "31|69" "31|70" "31|71" "31|72" "31|73" "31|74" "31|75" "31|76" "31|77" "31|78" "31|79" "31|80" "31|81" "31|82" "31|83" "31|84" "31|85" "31|86" "31|87" "31|88" "31|89" "31|90" "31|91" "31|92" "31|93" "31|94" "31|95" "31|96" "31|97" "31|98" "31|99" "31|100" "31|101" "31|102" "31|103" "31|104" "31|105" "31|106" "31|107" "31|108" "31|109" "31|110" "32|-40" "32|-39" "32|-38" "32|-37" "32|-36" "32|-35" "32|-34" "32|-33" "32|-32" "32|-31" "32|-30" "32|-29" "32|-28" "32|-27" "32|-26" "32|-25" "32|-24" "32|-23" "32|-22" "32|-21" "32|-20" "32|-19" "32|-18" "32|-17" "32|-16" "32|-15" "32|-14" "32|-13" "32|-12" "32|-11" "32|-10" "32|-9" "32|-8" "32|-7" "32|-6" "32|-5" "32|-4" "32|-3" "32|-2" "32|-1" "32|0" "32|1" "32|2" "32|3" "32|4" "32|5" "32|6" "32|7" "32|8" "32|9" "32|10" "32|11" "32|12" "32|13" "32|14" "32|15" "32|16" "32|17" "32|18" "32|19" "32|20" "32|21" "32|22" "32|23" "32|24" "32|25" "32|26" "32|27" "32|28" "32|29" "32|30" "32|31" "32|32" "32|33" "32|34" "32|35" "32|36" "32|37" "32|38" "32|39" "32|40" "32|41" "32|42" "32|43" "32|44" "32|45" "32|46" "32|47" "32|48" "32|49" "32|50" "32|51" "32|52" "32|53" "32|54" "32|55" "32|56" "32|57" "32|58" "32|59" "32|60" "32|61" "32|62" "32|63" "32|64" "32|65" "32|66" "32|67" "32|68" "32|69" "32|70" "32|71" "32|72" "32|73" "32|74" "32|75" "32|76" "32|77" "32|78" "32|79" "32|80" "32|81" "32|82" "32|83" "32|84" "32|85" "32|86" "32|87" "32|88" "32|89" "32|90" "32|91" "32|92" "32|93" "32|94" "32|95" "32|96" "32|97" "32|98" "32|99" "32|100" "32|101" "32|102" "32|103" "32|104" "32|105" "32|106" "32|107" "32|108" "32|109" "32|110" "33|-40" "33|-39" "33|-38" "33|-37" "33|-36" "33|-35" "33|-34" "33|-33" "33|-32" "33|-31" "33|-30" "33|-29" "33|-28" "33|-27" "33|-26" "33|-25" "33|-24" "33|-23" "33|-22" "33|-21" "33|-20" "33|-19" "33|-18" "33|-17" "33|-16" "33|-15" "33|-14" "33|-13" "33|-12" "33|-11" "33|-10" "33|-9" "33|-8" "33|-7" "33|-6" "33|-5" "33|-4" "33|-3" "33|-2" "33|-1" "33|0" "33|1" "33|2" "33|3" "33|4" "33|5" "33|6" "33|7" "33|8" "33|9" "33|10" "33|11" "33|12" "33|13" "33|14" "33|15" "33|16" "33|17" "33|18" "33|19" "33|20" "33|21" "33|22" "33|23" "33|24" "33|25" "33|26" "33|27" "33|28" "33|29" "33|30" "33|31" "33|32" "33|33" "33|34" "33|35" "33|36" "33|37" "33|38" "33|39" "33|40" "33|41" "33|42" "33|43" "33|44" "33|45" "33|46" "33|47" "33|48" "33|49" "33|50" "33|51" "33|52" "33|53" "33|54" "33|55" "33|56" "33|57" "33|58" "33|59" "33|60" "33|61" "33|62" "33|63" "33|64" "33|65" "33|66" "33|67" "33|68" "33|69" "33|70" "33|71" "33|72" "33|73" "33|74" "33|75" "33|76" "33|77" "33|78" "33|79" "33|80" "33|81" "33|82" "33|83" "33|84" "33|85" "33|86" "33|87" "33|88" "33|89" "33|90" "33|91" "33|92" "33|93" "33|94" "33|95" "33|96" "33|97" "33|98" "33|99" "33|100" "33|101" "33|102" "33|103" "33|104" "33|105" "33|106" "33|107" "33|108" "33|109" "33|110" "34|-40" "34|-39" "34|-38" "34|-37" "34|-36" "34|-35" "34|-34" "34|-33" "34|-32" "34|-31" "34|-30" "34|-29" "34|-28" "34|-27" "34|-26" "34|-25" "34|-24" "34|-23" "34|-22" "34|-21" "34|-20" "34|-19" "34|-18" "34|-17" "34|-16" "34|-15" "34|-14" "34|-13" "34|-12" "34|-11" "34|-10" "34|-9" "34|-8" "34|-7" "34|-6" "34|-5" "34|-4" "34|-3" "34|-2" "34|-1" "34|0" "34|1" "34|2" "34|3" "34|4" "34|5" "34|6" "34|7" "34|8" "34|9" "34|10" "34|11" "34|12" "34|13" "34|14" "34|15" "34|16" "34|17" "34|18" "34|19" "34|20" "34|21" "34|22" "34|23" "34|24" "34|25" "34|26" "34|27" "34|28" "34|29" "34|30" "34|31" "34|32" "34|33" "34|34" "34|35" "34|36" "34|37" "34|38" "34|39" "34|40" "34|41" "34|42" "34|43" "34|44" "34|45" "34|46" "34|47" "34|48" "34|49" "34|50" "34|51" "34|52" "34|53" "34|54" "34|55" "34|56" "34|57" "34|58" "34|59" "34|60" "34|61" "34|62" "34|63" "34|64" "34|65" "34|66" "34|67" "34|68" "34|69" "34|70" "34|71" "34|72" "34|73" "34|74" "34|75" "34|76" "34|77" "34|78" "34|79" "34|80" "34|81" "34|82" "34|83" "34|84" "34|85" "34|86" "34|87" "34|88" "34|89" "34|90" "34|91" "34|92" "34|93" "34|94" "34|95" "34|96" "34|97" "34|98" "34|99" "34|100" "34|101" "34|102" "34|103" "34|104" "34|105" "34|106" "34|107" "34|108" "34|109" "34|110" "35|-40" "35|-39" "35|-38" "35|-37" "35|-36" "35|-35" "35|-34" "35|-33" "35|-32" "35|-31" "35|-30" "35|-29" "35|-28" "35|-27" "35|-26" "35|-25" "35|-24" "35|-23" "35|-22" "35|-21" "35|-20" "35|-19" "35|-18" "35|-17" "35|-16" "35|-15" "35|-14" "35|-13" "35|-12" "35|-11" "35|-10" "35|-9" "35|-8" "35|-7" "35|-6" "35|-5" "35|-4" "35|-3" "35|-2" "35|-1" "35|0" "35|1" "35|2" "35|3" "35|4" "35|5" "35|6" "35|7" "35|8" "35|9" "35|10" "35|11" "35|12" "35|13" "35|14" "35|15" "35|16" "35|17" "35|18" "35|19" "35|20" "35|21" "35|22" "35|23" "35|24" "35|25" "35|26" "35|27" "35|28" "35|29" "35|30" "35|31" "35|32" "35|33" "35|34" "35|35" "35|36" "35|37" "35|38" "35|39" "35|40" "35|41" "35|42" "35|43" "35|44" "35|45" "35|46" "35|47" "35|48" "35|49" "35|50" "35|51" "35|52" "35|53" "35|54" "35|55" "35|56" "35|57" "35|58" "35|59" "35|60" "35|61" "35|62" "35|63" "35|64" "35|65" "35|66" "35|67" "35|68" "35|69" "35|70" "35|71" "35|72" "35|73" "35|74" "35|75" "35|76" "35|77" "35|78" "35|79" "35|80" "35|81" "35|82" "35|83" "35|84" "35|85" "35|86" "35|87" "35|88" "35|89" "35|90" "35|91" "35|92" "35|93" "35|94" "35|95" "35|96" "35|97" "35|98" "35|99" "35|100" "35|101" "35|102" "35|103" "35|104" "35|105" "35|106" "35|107" "35|108" "35|109" "35|110" "36|-40" "36|-39" "36|-38" "36|-37" "36|-36" "36|-35" "36|-34" "36|-33" "36|-32" "36|-31" "36|-30" "36|-29" "36|-28" "36|-27" "36|-26" "36|-25" "36|-24" "36|-23" "36|-22" "36|-21" "36|-20" "36|-19" "36|-18" "36|-17" "36|-16" "36|-15" "36|-14" "36|-13" "36|-12" "36|-11" "36|-10" "36|-9" "36|-8" "36|-7" "36|-6" "36|-5" "36|-4" "36|-3" "36|-2" "36|-1" "36|0" "36|1" "36|2" "36|3" "36|4" "36|5" "36|6" "36|7" "36|8" "36|9" "36|10" "36|11" "36|12" "36|13" "36|14" "36|15" "36|16" "36|17" "36|18" "36|19" "36|20" "36|21" "36|22" "36|23" "36|24" "36|25" "36|26" "36|27" "36|28" "36|29" "36|30" "36|31" "36|32" "36|33" "36|34" "36|35" "36|36" "36|37" "36|38" "36|39" "36|40" "36|41" "36|42" "36|43" "36|44" "36|45" "36|46" "36|47" "36|48" "36|49" "36|50" "36|51" "36|52" "36|53" "36|54" "36|55" "36|56" "36|57" "36|58" "36|59" "36|60" "36|61" "36|62" "36|63" "36|64" "36|65" "36|66" "36|67" "36|68" "36|69" "36|70" "36|71" "36|72" "36|73" "36|74" "36|75" "36|76" "36|77" "36|78" "36|79" "36|80" "36|81" "36|82" "36|83" "36|84" "36|85" "36|86" "36|87" "36|88" "36|89" "36|90" "36|91" "36|92" "36|93" "36|94" "36|95" "36|96" "36|97" "36|98" "36|99" "36|100" "36|101" "36|102" "36|103" "36|104" "36|105" "36|106" "36|107" "36|108" "36|109" "36|110" "37|-40" "37|-39" "37|-38" "37|-37" "37|-36" "37|-35" "37|-34" "37|-33" "37|-32" "37|-31" "37|-30" "37|-29" "37|-28" "37|-27" "37|-26" "37|-25" "37|-24" "37|-23" "37|-22" "37|-21" "37|-20" "37|-19" "37|-18" "37|-17" "37|-16" "37|-15" "37|-14" "37|-13" "37|-12" "37|-11" "37|-10" "37|-9" "37|-8" "37|-7" "37|-6" "37|-5" "37|-4" "37|-3" "37|-2" "37|-1" "37|0" "37|1" "37|2" "37|3" "37|4" "37|5" "37|6" "37|7" "37|8" "37|9" "37|10" "37|11" "37|12" "37|13" "37|14" "37|15" "37|16" "37|17" "37|18" "37|19" "37|20" "37|21" "37|22" "37|23" "37|24" "37|25" "37|26" "37|27" "37|28" "37|29" "37|30" "37|31" "37|32" "37|33" "37|34" "37|35" "37|36" "37|37" "37|38" "37|39" "37|40" "37|41" "37|42" "37|43" "37|44" "37|45" "37|46" "37|47" "37|48" "37|49" "37|50" "37|51" "37|52" "37|53" "37|54" "37|55" "37|56" "37|57" "37|58" "37|59" "37|60" "37|61" "37|62" "37|63" "37|64" "37|65" "37|66" "37|67" "37|68" "37|69" "37|70" "37|71" "37|72" "37|73" "37|74" "37|75" "37|76" "37|77" "37|78" "37|79" "37|80" "37|81" "37|82" "37|83" "37|84" "37|85" "37|86" "37|87" "37|88" "37|89" "37|90" "37|91" "37|92" "37|93" "37|94" "37|95" "37|96" "37|97" "37|98" "37|99" "37|100" "37|101" "37|102" "37|103" "37|104" "37|105" "37|106" "37|107" "37|108" "37|109" "37|110" "38|-40" "38|-39" "38|-38" "38|-37" "38|-36" "38|-35" "38|-34" "38|-33" "38|-32" "38|-31" "38|-30" "38|-29" "38|-28" "38|-27" "38|-26" "38|-25" "38|-24" "38|-23" "38|-22" "38|-21" "38|-20" "38|-19" "38|-18" "38|-17" "38|-16" "38|-15" "38|-14" "38|-13" "38|-12" "38|-11" "38|-10" "38|-9" "38|-8" "38|-7" "38|-6" "38|-5" "38|-4" "38|-3" "38|-2" "38|-1" "38|0" "38|1" "38|2" "38|3" "38|4" "38|5" "38|6" "38|7" "38|8" "38|9" "38|10" "38|11" "38|12" "38|13" "38|14" "38|15" "38|16" "38|17" "38|18" "38|19" "38|20" "38|21" "38|22" "38|23" "38|24" "38|25" "38|26" "38|27" "38|28" "38|29" "38|30" "38|31" "38|32" "38|33" "38|34" "38|35" "38|36" "38|37" "38|38" "38|39" "38|40" "38|41" "38|42" "38|43" "38|44" "38|45" "38|46" "38|47" "38|48" "38|49" "38|50" "38|51" "38|52" "38|53" "38|54" "38|55" "38|56" "38|57" "38|58" "38|59" "38|60" "38|61" "38|62" "38|63" "38|64" "38|65" "38|66" "38|67" "38|68" "38|69" "38|70" "38|71" "38|72" "38|73" "38|74" "38|75" "38|76" "38|77" "38|78" "38|79" "38|80" "38|81" "38|82" "38|83" "38|84" "38|85" "38|86" "38|87" "38|88" "38|89" "38|90" "38|91" "38|92" "38|93" "38|94" "38|95" "38|96" "38|97" "38|98" "38|99" "38|100" "38|101" "38|102" "38|103" "38|104" "38|105" "38|106" "38|107" "38|108" "38|109" "38|110" "39|-40" "39|-39" "39|-38" "39|-37" "39|-36" "39|-35" "39|-34" "39|-33" "39|-32" "39|-31" "39|-30" "39|-29" "39|-28" "39|-27" "39|-26" "39|-25" "39|-24" "39|-23" "39|-22" "39|-21" "39|-20" "39|-19" "39|-18" "39|-17" "39|-16" "39|-15" "39|-14" "39|-13" "39|-12" "39|-11" "39|-10" "39|-9" "39|-8" "39|-7" "39|-6" "39|-5" "39|-4" "39|-3" "39|-2" "39|-1" "39|0" "39|1" "39|2" "39|3" "39|4" "39|5" "39|6" "39|7" "39|8" "39|9" "39|10" "39|11" "39|12" "39|13" "39|14" "39|15" "39|16" "39|17" "39|18" "39|19" "39|20" "39|21" "39|22" "39|23" "39|24" "39|25" "39|26" "39|27" "39|28" "39|29" "39|30" "39|31" "39|32" "39|33" "39|34" "39|35" "39|36" "39|37" "39|38" "39|39" "39|40" "39|41" "39|42" "39|43" "39|44" "39|45" "39|46" "39|47" "39|48" "39|49" "39|50" "39|51" "39|52" "39|53" "39|54" "39|55" "39|56" "39|57" "39|58" "39|59" "39|60" "39|61" "39|62" "39|63" "39|64" "39|65" "39|66" "39|67" "39|68" "39|69" "39|70" "39|71" "39|72" "39|73" "39|74" "39|75" "39|76" "39|77" "39|78" "39|79" "39|80" "39|81" "39|82" "39|83" "39|84" "39|85" "39|86" "39|87" "39|88" "39|89" "39|90" "39|91" "39|92" "39|93" "39|94" "39|95" "39|96" "39|97" "39|98" "39|99" "39|100" "39|101" "39|102" "39|103" "39|104" "39|105" "39|106" "39|107" "39|108" "39|109" "39|110" "40|-40" "40|-39" "40|-38" "40|-37" "40|-36" "40|-35" "40|-34" "40|-33" "40|-32" "40|-31" "40|-30" "40|-29" "40|-28" "40|-27" "40|-26" "40|-25" "40|-24" "40|-23" "40|-22" "40|-21" "40|-20" "40|-19" "40|-18" "40|-17" "40|-16" "40|-15" "40|-14" "40|-13" "40|-12" "40|-11" "40|-10" "40|-9" "40|-8" "40|-7" "40|-6" "40|-5" "40|-4" "40|-3" "40|-2" "40|-1" "40|0" "40|1" "40|2" "40|3" "40|4" "40|5" "40|6" "40|7" "40|8" "40|9" "40|10" "40|11" "40|12" "40|13" "40|14" "40|15" "40|16" "40|17" "40|18" "40|19" "40|20" "40|21" "40|22" "40|23" "40|24" "40|25" "40|26" "40|27" "40|28" "40|29" "40|30" "40|31" "40|32" "40|33" "40|34" "40|35" "40|36" "40|37" "40|38" "40|39" "40|40" "40|41" "40|42" "40|43" "40|44" "40|45" "40|46" "40|47" "40|48" "40|49" "40|50" "40|51" "40|52" "40|53" "40|54" "40|55" "40|56" "40|57" "40|58" "40|59" "40|60" "40|61" "40|62" "40|63" "40|64" "40|65" "40|66" "40|67" "40|68" "40|69" "40|70" "40|71" "40|72" "40|73" "40|74" "40|75" "40|76" "40|77" "40|78" "40|79" "40|80" "40|81" "40|82" "40|83" "40|84" "40|85" "40|86" "40|87" "40|88" "40|89" "40|90" "40|91" "40|92" "40|93" "40|94" "40|95" "40|96" "40|97" "40|98" "40|99" "40|100" "40|101" "40|102" "40|103" "40|104" "40|105" "40|106" "40|107" "40|108" "40|109" "40|110" "41|-40" "41|-39" "41|-38" "41|-37" "41|-36" "41|-35" "41|-34" "41|-33" "41|-32" "41|-31" "41|-30" "41|-29" "41|-28" "41|-27" "41|-26" "41|-25" "41|-24" "41|-23" "41|-22" "41|-21" "41|-20" "41|-19" "41|-18" "41|-17" "41|-16" "41|-15" "41|-14" "41|-13" "41|-12" "41|-11" "41|-10" "41|-9" "41|-8" "41|-7" "41|-6" "41|-5" "41|-4" "41|-3" "41|-2" "41|-1" "41|0" "41|1" "41|2" "41|3" "41|4" "41|5" "41|6" "41|7" "41|8" "41|9" "41|10" "41|11" "41|12" "41|13" "41|14" "41|15" "41|16" "41|17" "41|18" "41|19" "41|20" "41|21" "41|22" "41|23" "41|24" "41|25" "41|26" "41|27" "41|28" "41|29" "41|30" "41|31" "41|32" "41|33" "41|34" "41|35" "41|36" "41|37" "41|38" "41|39" "41|40" "41|41" "41|42" "41|43" "41|44" "41|45" "41|46" "41|47" "41|48" "41|49" "41|50" "41|51" "41|52" "41|53" "41|54" "41|55" "41|56" "41|57" "41|58" "41|59" "41|60" "41|61" "41|62" "41|63" "41|64" "41|65" "41|66" "41|67" "41|68" "41|69" "41|70" "41|71" "41|72" "41|73" "41|74" "41|75" "41|76" "41|77" "41|78" "41|79" "41|80" "41|81" "41|82" "41|83" "41|84" "41|85" "41|86" "41|87" "41|88" "41|89" "41|90" "41|91" "41|92" "41|93" "41|94" "41|95" "41|96" "41|97" "41|98" "41|99" "41|100" "41|101" "41|102" "41|103" "41|104" "41|105" "41|106" "41|107" "41|108" "41|109" "41|110" "42|-40" "42|-39" "42|-38" "42|-37" "42|-36" "42|-35" "42|-34" "42|-33" "42|-32" "42|-31" "42|-30" "42|-29" "42|-28" "42|-27" "42|-26" "42|-25" "42|-24" "42|-23" "42|-22" "42|-21" "42|-20" "42|-19" "42|-18" "42|-17" "42|-16" "42|-15" "42|-14" "42|-13" "42|-12" "42|-11" "42|-10" "42|-9" "42|-8" "42|-7" "42|-6" "42|-5" "42|-4" "42|-3" "42|-2" "42|-1" "42|0" "42|1" "42|2" "42|3" "42|4" "42|5" "42|6" "42|7" "42|8" "42|9" "42|10" "42|11" "42|12" "42|13" "42|14" "42|15" "42|16" "42|17" "42|18" "42|19" "42|20" "42|21" "42|22" "42|23" "42|24" "42|25" "42|26" "42|27" "42|28" "42|29" "42|30" "42|31" "42|32" "42|33" "42|34" "42|35" "42|36" "42|37" "42|38" "42|39" "42|40" "42|41" "42|42" "42|43" "42|44" "42|45" "42|46" "42|47" "42|48" "42|49" "42|50" "42|51" "42|52" "42|53" "42|54" "42|55" "42|56" "42|57" "42|58" "42|59" "42|60" "42|61" "42|62" "42|63" "42|64" "42|65" "42|66" "42|67" "42|68" "42|69" "42|70" "42|71" "42|72" "42|73" "42|74" "42|75" "42|76" "42|77" "42|78" "42|79" "42|80" "42|81" "42|82" "42|83" "42|84" "42|85" "42|86" "42|87" "42|88" "42|89" "42|90" "42|91" "42|92" "42|93" "42|94" "42|95" "42|96" "42|97" "42|98" "42|99" "42|100" "42|101" "42|102" "42|103" "42|104" "42|105" "42|106" "42|107" "42|108" "42|109" "42|110" "43|-40" "43|-39" "43|-38" "43|-37" "43|-36" "43|-35" "43|-34" "43|-33" "43|-32" "43|-31" "43|-30" "43|-29" "43|-28" "43|-27" "43|-26" "43|-25" "43|-24" "43|-23" "43|-22" "43|-21" "43|-20" "43|-19" "43|-18" "43|-17" "43|-16" "43|-15" "43|-14" "43|-13" "43|-12" "43|-11" "43|-10" "43|-9" "43|-8" "43|-7" "43|-6" "43|-5" "43|-4" "43|-3" "43|-2" "43|-1" "43|0" "43|1" "43|2" "43|3" "43|4" "43|5" "43|6" "43|7" "43|8" "43|9" "43|10" "43|11" "43|12" "43|13" "43|14" "43|15" "43|16" "43|17" "43|18" "43|19" "43|20" "43|21" "43|22" "43|23" "43|24" "43|25" "43|26" "43|27" "43|28" "43|29" "43|30" "43|31" "43|32" "43|33" "43|34" "43|35" "43|36" "43|37" "43|38" "43|39" "43|40" "43|41" "43|42" "43|43" "43|44" "43|45" "43|46" "43|47" "43|48" "43|49" "43|50" "43|51" "43|52" "43|53" "43|54" "43|55" "43|56" "43|57" "43|58" "43|59" "43|60" "43|61" "43|62" "43|63" "43|64" "43|65" "43|66" "43|67" "43|68" "43|69" "43|70" "43|71" "43|72" "43|73" "43|74" "43|75" "43|76" "43|77" "43|78" "43|79" "43|80" "43|81" "43|82" "43|83" "43|84" "43|85" "43|86" "43|87" "43|88" "43|89" "43|90" "43|91" "43|92" "43|93" "43|94" "43|95" "43|96" "43|97" "43|98" "43|99" "43|100" "43|101" "43|102" "43|103" "43|104" "43|105" "43|106" "43|107" "43|108" "43|109" "43|110" "44|-40" "44|-39" "44|-38" "44|-37" "44|-36" "44|-35" "44|-34" "44|-33" "44|-32" "44|-31" "44|-30" "44|-29" "44|-28" "44|-27" "44|-26" "44|-25" "44|-24" "44|-23" "44|-22" "44|-21" "44|-20" "44|-19" "44|-18" "44|-17" "44|-16" "44|-15" "44|-14" "44|-13" "44|-12" "44|-11" "44|-10" "44|-9" "44|-8" "44|-7" "44|-6" "44|-5" "44|-4" "44|-3" "44|-2" "44|-1" "44|0" "44|1" "44|2" "44|3" "44|4" "44|5" "44|6" "44|7" "44|8" "44|9" "44|10" "44|11" "44|12" "44|13" "44|14" "44|15" "44|16" "44|17" "44|18" "44|19" "44|20" "44|21" "44|22" "44|23" "44|24" "44|25" "44|26" "44|27" "44|28" "44|29" "44|30" "44|31" "44|32" "44|33" "44|34" "44|35" "44|36" "44|37" "44|38" "44|39" "44|40" "44|41" "44|42" "44|43" "44|44" "44|45" "44|46" "44|47" "44|48" "44|49" "44|50" "44|51" "44|52" "44|53" "44|54" "44|55" "44|56" "44|57" "44|58" "44|59" "44|60" "44|61" "44|62" "44|63" "44|64" "44|65" "44|66" "44|67" "44|68" "44|69" "44|70" "44|71" "44|72" "44|73" "44|74" "44|75" "44|76" "44|77" "44|78" "44|79" "44|80" "44|81" "44|82" "44|83" "44|84" "44|85" "44|86" "44|87" "44|88" "44|89" "44|90" "44|91" "44|92" "44|93" "44|94" "44|95" "44|96" "44|97" "44|98" "44|99" "44|100" "44|101" "44|102" "44|103" "44|104" "44|105" "44|106" "44|107" "44|108" "44|109" "44|110" "45|-40" "45|-39" "45|-38" "45|-37" "45|-36" "45|-35" "45|-34" "45|-33" "45|-32" "45|-31" "45|-30" "45|-29" "45|-28" "45|-27" "45|-26" "45|-25" "45|-24" "45|-23" "45|-22" "45|-21" "45|-20" "45|-19" "45|-18" "45|-17" "45|-16" "45|-15" "45|-14" "45|-13" "45|-12" "45|-11" "45|-10" "45|-9" "45|-8" "45|-7" "45|-6" "45|-5" "45|-4" "45|-3" "45|-2" "45|-1" "45|0" "45|1" "45|2" "45|3" "45|4" "45|5" "45|6" "45|7" "45|8" "45|9" "45|10" "45|11" "45|12" "45|13" "45|14" "45|15" "45|16" "45|17" "45|18" "45|19" "45|20" "45|21" "45|22" "45|23" "45|24" "45|25" "45|26" "45|27" "45|28" "45|29" "45|30" "45|31" "45|32" "45|33" "45|34" "45|35" "45|36" "45|37" "45|38" "45|39" "45|40" "45|41" "45|42" "45|43" "45|44" "45|45" "45|46" "45|47" "45|48" "45|49" "45|50" "45|51" "45|52" "45|53" "45|54" "45|55" "45|56" "45|57" "45|58" "45|59" "45|60" "45|61" "45|62" "45|63" "45|64" "45|65" "45|66" "45|67" "45|68" "45|69" "45|70" "45|71" "45|72" "45|73" "45|74" "45|75" "45|76" "45|77" "45|78" "45|79" "45|80" "45|81" "45|82" "45|83" "45|84" "45|85" "45|86" "45|87" "45|88" "45|89" "45|90" "45|91" "45|92" "45|93" "45|94" "45|95" "45|96" "45|97" "45|98" "45|99" "45|100" "45|101" "45|102" "45|103" "45|104" "45|105" "45|106" "45|107" "45|108" "45|109" "45|110" "46|-40" "46|-39" "46|-38" "46|-37" "46|-36" "46|-35" "46|-34" "46|-33" "46|-32" "46|-31" "46|-30" "46|-29" "46|-28" "46|-27" "46|-26" "46|-25" "46|-24" "46|-23" "46|-22" "46|-21" "46|-20" "46|-19" "46|-18" "46|-17" "46|-16" "46|-15" "46|-14" "46|-13" "46|-12" "46|-11" "46|-10" "46|-9" "46|-8" "46|-7" "46|-6" "46|-5" "46|-4" "46|-3" "46|-2" "46|-1" "46|0" "46|1" "46|2" "46|3" "46|4" "46|5" "46|6" "46|7" "46|8" "46|9" "46|10" "46|11" "46|12" "46|13" "46|14" "46|15" "46|16" "46|17" "46|18" "46|19" "46|20" "46|21" "46|22" "46|23" "46|24" "46|25" "46|26" "46|27" "46|28" "46|29" "46|30" "46|31" "46|32" "46|33" "46|34" "46|35" "46|36" "46|37" "46|38" "46|39" "46|40" "46|41" "46|42" "46|43" "46|44" "46|45" "46|46" "46|47" "46|48" "46|49" "46|50" "46|51" "46|52" "46|53" "46|54" "46|55" "46|56" "46|57" "46|58" "46|59" "46|60" "46|61" "46|62" "46|63" "46|64" "46|65" "46|66" "46|67" "46|68" "46|69" "46|70" "46|71" "46|72" "46|73" "46|74" "46|75" "46|76" "46|77" "46|78" "46|79" "46|80" "46|81" "46|82" "46|83" "46|84" "46|85" "46|86" "46|87" "46|88" "46|89" "46|90" "46|91" "46|92" "46|93" "46|94" "46|95" "46|96" "46|97" "46|98" "46|99" "46|100" "46|101" "46|102" "46|103" "46|104" "46|105" "46|106" "46|107" "46|108" "46|109" "46|110" "47|-40" "47|-39" "47|-38" "47|-37" "47|-36" "47|-35" "47|-34" "47|-33" "47|-32" "47|-31" "47|-30" "47|-29" "47|-28" "47|-27" "47|-26" "47|-25" "47|-24" "47|-23" "47|-22" "47|-21" "47|-20" "47|-19" "47|-18" "47|-17" "47|-16" "47|-15" "47|-14" "47|-13" "47|-12" "47|-11" "47|-10" "47|-9" "47|-8" "47|-7" "47|-6" "47|-5" "47|-4" "47|-3" "47|-2" "47|-1" "47|0" "47|1" "47|2" "47|3" "47|4" "47|5" "47|6" "47|7" "47|8" "47|9" "47|10" "47|11" "47|12" "47|13" "47|14" "47|15" "47|16" "47|17" "47|18" "47|19" "47|20" "47|21" "47|22" "47|23" "47|24" "47|25" "47|26" "47|27" "47|28" "47|29" "47|30" "47|31" "47|32" "47|33" "47|34" "47|35" "47|36" "47|37" "47|38" "47|39" "47|40" "47|41" "47|42" "47|43" "47|44" "47|45" "47|46" "47|47" "47|48" "47|49" "47|50" "47|51" "47|52" "47|53" "47|54" "47|55" "47|56" "47|57" "47|58" "47|59" "47|60" "47|61" "47|62" "47|63" "47|64" "47|65" "47|66" "47|67" "47|68" "47|69" "47|70" "47|71" "47|72" "47|73" "47|74" "47|75" "47|76" "47|77" "47|78" "47|79" "47|80" "47|81" "47|82" "47|83" "47|84" "47|85" "47|86" "47|87" "47|88" "47|89" "47|90" "47|91" "47|92" "47|93" "47|94" "47|95" "47|96" "47|97" "47|98" "47|99" "47|100" "47|101" "47|102" "47|103" "47|104" "47|105" "47|106" "47|107" "47|108" "47|109" "47|110" "48|-40" "48|-39" "48|-38" "48|-37" "48|-36" "48|-35" "48|-34" "48|-33" "48|-32" "48|-31" "48|-30" "48|-29" "48|-28" "48|-27" "48|-26" "48|-25" "48|-24" "48|-23" "48|-22" "48|-21" "48|-20" "48|-19" "48|-18" "48|-17" "48|-16" "48|-15" "48|-14" "48|-13" "48|-12" "48|-11" "48|-10" "48|-9" "48|-8" "48|-7" "48|-6" "48|-5" "48|-4" "48|-3" "48|-2" "48|-1" "48|0" "48|1" "48|2" "48|3" "48|4" "48|5" "48|6" "48|7" "48|8" "48|9" "48|10" "48|11" "48|12" "48|13" "48|14" "48|15" "48|16" "48|17" "48|18" "48|19" "48|20" "48|21" "48|22" "48|23" "48|24" "48|25" "48|26" "48|27" "48|28" "48|29" "48|30" "48|31" "48|32" "48|33" "48|34" "48|35" "48|36" "48|37" "48|38" "48|39" "48|40" "48|41" "48|42" "48|43" "48|44" "48|45" "48|46" "48|47" "48|48" "48|49" "48|50" "48|51" "48|52" "48|53" "48|54" "48|55" "48|56" "48|57" "48|58" "48|59" "48|60" "48|61" "48|62" "48|63" "48|64" "48|65" "48|66" "48|67" "48|68" "48|69" "48|70" "48|71" "48|72" "48|73" "48|74" "48|75" "48|76" "48|77" "48|78" "48|79" "48|80" "48|81" "48|82" "48|83" "48|84" "48|85" "48|86" "48|87" "48|88" "48|89" "48|90" "48|91" "48|92" "48|93" "48|94" "48|95" "48|96" "48|97" "48|98" "48|99" "48|100" "48|101" "48|102" "48|103" "48|104" "48|105" "48|106" "48|107" "48|108" "48|109" "48|110" "49|-40" "49|-39" "49|-38" "49|-37" "49|-36" "49|-35" "49|-34" "49|-33" "49|-32" "49|-31" "49|-30" "49|-29" "49|-28" "49|-27" "49|-26" "49|-25" "49|-24" "49|-23" "49|-22" "49|-21" "49|-20" "49|-19" "49|-18" "49|-17" "49|-16" "49|-15" "49|-14" "49|-13" "49|-12" "49|-11" "49|-10" "49|-9" "49|-8" "49|-7" "49|-6" "49|-5" "49|-4" "49|-3" "49|-2" "49|-1" "49|0" "49|1" "49|2" "49|3" "49|4" "49|5" "49|6" "49|7" "49|8" "49|9" "49|10" "49|11" "49|12" "49|13" "49|14" "49|15" "49|16" "49|17" "49|18" "49|19" "49|20" "49|21" "49|22" "49|23" "49|24" "49|25" "49|26" "49|27" "49|28" "49|29" "49|30" "49|31" "49|32" "49|33" "49|34" "49|35" "49|36" "49|37" "49|38" "49|39" "49|40" "49|41" "49|42" "49|43" "49|44" "49|45" "49|46" "49|47" "49|48" "49|49" "49|50" "49|51" "49|52" "49|53" "49|54" "49|55" "49|56" "49|57" "49|58" "49|59" "49|60" "49|61" "49|62" "49|63" "49|64" "49|65" "49|66" "49|67" "49|68" "49|69" "49|70" "49|71" "49|72" "49|73" "49|74" "49|75" "49|76" "49|77" "49|78" "49|79" "49|80" "49|81" "49|82" "49|83" "49|84" "49|85" "49|86" "49|87" "49|88" "49|89" "49|90" "49|91" "49|92" "49|93" "49|94" "49|95" "49|96" "49|97" "49|98" "49|99" "49|100" "49|101" "49|102" "49|103" "49|104" "49|105" "49|106" "49|107" "49|108" "49|109" "49|110" "50|-40" "50|-39" "50|-38" "50|-37" "50|-36" "50|-35" "50|-34" "50|-33" "50|-32" "50|-31" "50|-30" "50|-29" "50|-28" "50|-27" "50|-26" "50|-25" "50|-24" "50|-23" "50|-22" "50|-21" "50|-20" "50|-19" "50|-18" "50|-17" "50|-16" "50|-15" "50|-14" "50|-13" "50|-12" "50|-11" "50|-10" "50|-9" "50|-8" "50|-7" "50|-6" "50|-5" "50|-4" "50|-3" "50|-2" "50|-1" "50|0" "50|1" "50|2" "50|3" "50|4" "50|5" "50|6" "50|7" "50|8" "50|9" "50|10" "50|11" "50|12" "50|13" "50|14" "50|15" "50|16" "50|17" "50|18" "50|19" "50|20" "50|21" "50|22" "50|23" "50|24" "50|25" "50|26" "50|27" "50|28" "50|29" "50|30" "50|31" "50|32" "50|33" "50|34" "50|35" "50|36" "50|37" "50|38" "50|39" "50|40" "50|41" "50|42" "50|43" "50|44" "50|45" "50|46" "50|47" "50|48" "50|49" "50|50" "50|51" "50|52" "50|53" "50|54" "50|55" "50|56" "50|57" "50|58" "50|59" "50|60" "50|61" "50|62" "50|63" "50|64" "50|65" "50|66" "50|67" "50|68" "50|69" "50|70" "50|71" "50|72" "50|73" "50|74" "50|75" "50|76" "50|77" "50|78" "50|79" "50|80" "50|81" "50|82" "50|83" "50|84" "50|85" "50|86" "50|87" "50|88" "50|89" "50|90" "50|91" "50|92" "50|93" "50|94" "50|95" "50|96" "50|97" "50|98" "50|99" "50|100" "50|101" "50|102" "50|103" "50|104" "50|105" "50|106" "50|107" "50|108" "50|109" "50|110" "51|-40" "51|-39" "51|-38" "51|-37" "51|-36" "51|-35" "51|-34" "51|-33" "51|-32" "51|-31" "51|-30" "51|-29" "51|-28" "51|-27" "51|-26" "51|-25" "51|-24" "51|-23" "51|-22" "51|-21" "51|-20" "51|-19" "51|-18" "51|-17" "51|-16" "51|-15" "51|-14" "51|-13" "51|-12" "51|-11" "51|-10" "51|-9" "51|-8" "51|-7" "51|-6" "51|-5" "51|-4" "51|-3" "51|-2" "51|-1" "51|0" "51|1" "51|2" "51|3" "51|4" "51|5" "51|6" "51|7" "51|8" "51|9" "51|10" "51|11" "51|12" "51|13" "51|14" "51|15" "51|16" "51|17" "51|18" "51|19" "51|20" "51|21" "51|22" "51|23" "51|24" "51|25" "51|26" "51|27" "51|28" "51|29" "51|30" "51|31" "51|32" "51|33" "51|34" "51|35" "51|36" "51|37" "51|38" "51|39" "51|40" "51|41" "51|42" "51|43" "51|44" "51|45" "51|46" "51|47" "51|48" "51|49" "51|50" "51|51" "51|52" "51|53" "51|54" "51|55" "51|56" "51|57" "51|58" "51|59" "51|60" "51|61" "51|62" "51|63" "51|64" "51|65" "51|66" "51|67" "51|68" "51|69" "51|70" "51|71" "51|72" "51|73" "51|74" "51|75" "51|76" "51|77" "51|78" "51|79" "51|80" "51|81" "51|82" "51|83" "51|84" "51|85" "51|86" "51|87" "51|88" "51|89" "51|90" "51|91" "51|92" "51|93" "51|94" "51|95" "51|96" "51|97" "51|98" "51|99" "51|100" "51|101" "51|102" "51|103" "51|104" "51|105" "51|106" "51|107" "51|108" "51|109" "51|110" "52|-40" "52|-39" "52|-38" "52|-37" "52|-36" "52|-35" "52|-34" "52|-33" "52|-32" "52|-31" "52|-30" "52|-29" "52|-28" "52|-27" "52|-26" "52|-25" "52|-24" "52|-23" "52|-22" "52|-21" "52|-20" "52|-19" "52|-18" "52|-17" "52|-16" "52|-15" "52|-14" "52|-13" "52|-12" "52|-11" "52|-10" "52|-9" "52|-8" "52|-7" "52|-6" "52|-5" "52|-4" "52|-3" "52|-2" "52|-1" "52|0" "52|1" "52|2" "52|3" "52|4" "52|5" "52|6" "52|7" "52|8" "52|9" "52|10" "52|11" "52|12" "52|13" "52|14" "52|15" "52|16" "52|17" "52|18" "52|19" "52|20" "52|21" "52|22" "52|23" "52|24" "52|25" "52|26" "52|27" "52|28" "52|29" "52|30" "52|31" "52|32" "52|33" "52|34" "52|35" "52|36" "52|37" "52|38" "52|39" "52|40" "52|41" "52|42" "52|43" "52|44" "52|45" "52|46" "52|47" "52|48" "52|49" "52|50" "52|51" "52|52" "52|53" "52|54" "52|55" "52|56" "52|57" "52|58" "52|59" "52|60" "52|61" "52|62" "52|63" "52|64" "52|65" "52|66" "52|67" "52|68" "52|69" "52|70" "52|71" "52|72" "52|73" "52|74" "52|75" "52|76" "52|77" "52|78" "52|79" "52|80" "52|81" "52|82" "52|83" "52|84" "52|85" "52|86" "52|87" "52|88" "52|89" "52|90" "52|91" "52|92" "52|93" "52|94" "52|95" "52|96" "52|97" "52|98" "52|99" "52|100" "52|101" "52|102" "52|103" "52|104" "52|105" "52|106" "52|107" "52|108" "52|109" "52|110" "53|-40" "53|-39" "53|-38" "53|-37" "53|-36" "53|-35" "53|-34" "53|-33" "53|-32" "53|-31" "53|-30" "53|-29" "53|-28" "53|-27" "53|-26" "53|-25" "53|-24" "53|-23" "53|-22" "53|-21" "53|-20" "53|-19" "53|-18" "53|-17" "53|-16" "53|-15" "53|-14" "53|-13" "53|-12" "53|-11" "53|-10" "53|-9" "53|-8" "53|-7" "53|-6" "53|-5" "53|-4" "53|-3" "53|-2" "53|-1" "53|0" "53|1" "53|2" "53|3" "53|4" "53|5" "53|6" "53|7" "53|8" "53|9" "53|10" "53|11" "53|12" "53|13" "53|14" "53|15" "53|16" "53|17" "53|18" "53|19" "53|20" "53|21" "53|22" "53|23" "53|24" "53|25" "53|26" "53|27" "53|28" "53|29" "53|30" "53|31" "53|32" "53|33" "53|34" "53|35" "53|36" "53|37" "53|38" "53|39" "53|40" "53|41" "53|42" "53|43" "53|44" "53|45" "53|46" "53|47" "53|48" "53|49" "53|50" "53|51" "53|52" "53|53" "53|54" "53|55" "53|56" "53|57" "53|58" "53|59" "53|60" "53|61" "53|62" "53|63" "53|64" "53|65" "53|66" "53|67" "53|68" "53|69" "53|70" "53|71" "53|72" "53|73" "53|74" "53|75" "53|76" "53|77" "53|78" "53|79" "53|80" "53|81" "53|82" "53|83" "53|84" "53|85" "53|86" "53|87" "53|88" "53|89" "53|90" "53|91" "53|92" "53|93" "53|94" "53|95" "53|96" "53|97" "53|98" "53|99" "53|100" "53|101" "53|102" "53|103" "53|104" "53|105" "53|106" "53|107" "53|108" "53|109" "53|110" "54|-40" "54|-39" "54|-38" "54|-37" "54|-36" "54|-35" "54|-34" "54|-33" "54|-32" "54|-31" "54|-30" "54|-29" "54|-28" "54|-27" "54|-26" "54|-25" "54|-24" "54|-23" "54|-22" "54|-21" "54|-20" "54|-19" "54|-18" "54|-17" "54|-16" "54|-15" "54|-14" "54|-13" "54|-12" "54|-11" "54|-10" "54|-9" "54|-8" "54|-7" "54|-6" "54|-5" "54|-4" "54|-3" "54|-2" "54|-1" "54|0" "54|1" "54|2" "54|3" "54|4" "54|5" "54|6" "54|7" "54|8" "54|9" "54|10" "54|11" "54|12" "54|13" "54|14" "54|15" "54|16" "54|17" "54|18" "54|19" "54|20" "54|21" "54|22" "54|23" "54|24" "54|25" "54|26" "54|27" "54|28" "54|29" "54|30" "54|31" "54|32" "54|33" "54|34" "54|35" "54|36" "54|37" "54|38" "54|39" "54|40" "54|41" "54|42" "54|43" "54|44" "54|45" "54|46" "54|47" "54|48" "54|49" "54|50" "54|51" "54|52" "54|53" "54|54" "54|55" "54|56" "54|57" "54|58" "54|59" "54|60" "54|61" "54|62" "54|63" "54|64" "54|65" "54|66" "54|67" "54|68" "54|69" "54|70" "54|71" "54|72" "54|73" "54|74" "54|75" "54|76" "54|77" "54|78" "54|79" "54|80" "54|81" "54|82" "54|83" "54|84" "54|85" "54|86" "54|87" "54|88" "54|89" "54|90" "54|91" "54|92" "54|93" "54|94" "54|95" "54|96" "54|97" "54|98" "54|99" "54|100" "54|101" "54|102" "54|103" "54|104" "54|105" "54|106" "54|107" "54|108" "54|109" "54|110" "55|-40" "55|-39" "55|-38" "55|-37" "55|-36" "55|-35" "55|-34" "55|-33" "55|-32" "55|-31" "55|-30" "55|-29" "55|-28" "55|-27" "55|-26" "55|-25" "55|-24" "55|-23" "55|-22" "55|-21" "55|-20" "55|-19" "55|-18" "55|-17" "55|-16" "55|-15" "55|-14" "55|-13" "55|-12" "55|-11" "55|-10" "55|-9" "55|-8" "55|-7" "55|-6" "55|-5" "55|-4" "55|-3" "55|-2" "55|-1" "55|0" "55|1" "55|2" "55|3" "55|4" "55|5" "55|6" "55|7" "55|8" "55|9" "55|10" "55|11" "55|12" "55|13" "55|14" "55|15" "55|16" "55|17" "55|18" "55|19" "55|20" "55|21" "55|22" "55|23" "55|24" "55|25" "55|26" "55|27" "55|28" "55|29" "55|30" "55|31" "55|32" "55|33" "55|34" "55|35" "55|36" "55|37" "55|38" "55|39" "55|40" "55|41" "55|42" "55|43" "55|44" "55|45" "55|46" "55|47" "55|48" "55|49" "55|50" "55|51" "55|52" "55|53" "55|54" "55|55" "55|56" "55|57" "55|58" "55|59" "55|60" "55|61" "55|62" "55|63" "55|64" "55|65" "55|66" "55|67" "55|68" "55|69" "55|70" "55|71" "55|72" "55|73" "55|74" "55|75" "55|76" "55|77" "55|78" "55|79" "55|80" "55|81" "55|82" "55|83" "55|84" "55|85" "55|86" "55|87" "55|88" "55|89" "55|90" "55|91" "55|92" "55|93" "55|94" "55|95" "55|96" "55|97" "55|98" "55|99" "55|100" "55|101" "55|102" "55|103" "55|104" "55|105" "55|106" "55|107" "55|108" "55|109" "55|110" "56|-40" "56|-39" "56|-38" "56|-37" "56|-36" "56|-35" "56|-34" "56|-33" "56|-32" "56|-31" "56|-30" "56|-29" "56|-28" "56|-27" "56|-26" "56|-25" "56|-24" "56|-23" "56|-22" "56|-21" "56|-20" "56|-19" "56|-18" "56|-17" "56|-16" "56|-15" "56|-14" "56|-13" "56|-12" "56|-11" "56|-10" "56|-9" "56|-8" "56|-7" "56|-6" "56|-5" "56|-4" "56|-3" "56|-2" "56|-1" "56|0" "56|1" "56|2" "56|3" "56|4" "56|5" "56|6" "56|7" "56|8" "56|9" "56|10" "56|11" "56|12" "56|13" "56|14" "56|15" "56|16" "56|17" "56|18" "56|19" "56|20" "56|21" "56|22" "56|23" "56|24" "56|25" "56|26" "56|27" "56|28" "56|29" "56|30" "56|31" "56|32" "56|33" "56|34" "56|35" "56|36" "56|37" "56|38" "56|39" "56|40" "56|41" "56|42" "56|43" "56|44" "56|45" "56|46" "56|47" "56|48" "56|49" "56|50" "56|51" "56|52" "56|53" "56|54" "56|55" "56|56" "56|57" "56|58" "56|59" "56|60" "56|61" "56|62" "56|63" "56|64" "56|65" "56|66" "56|67" "56|68" "56|69" "56|70" "56|71" "56|72" "56|73" "56|74" "56|75" "56|76" "56|77" "56|78" "56|79" "56|80" "56|81" "56|82" "56|83" "56|84" "56|85" "56|86" "56|87" "56|88" "56|89" "56|90" "56|91" "56|92" "56|93" "56|94" "56|95" "56|96" "56|97" "56|98" "56|99" "56|100" "56|101" "56|102" "56|103" "56|104" "56|105" "56|106" "56|107" "56|108" "56|109" "56|110" "57|-40" "57|-39" "57|-38" "57|-37" "57|-36" "57|-35" "57|-34" "57|-33" "57|-32" "57|-31" "57|-30" "57|-29" "57|-28" "57|-27" "57|-26" "57|-25" "57|-24" "57|-23" "57|-22" "57|-21" "57|-20" "57|-19" "57|-18" "57|-17" "57|-16" "57|-15" "57|-14" "57|-13" "57|-12" "57|-11" "57|-10" "57|-9" "57|-8" "57|-7" "57|-6" "57|-5" "57|-4" "57|-3" "57|-2" "57|-1" "57|0" "57|1" "57|2" "57|3" "57|4" "57|5" "57|6" "57|7" "57|8" "57|9" "57|10" "57|11" "57|12" "57|13" "57|14" "57|15" "57|16" "57|17" "57|18" "57|19" "57|20" "57|21" "57|22" "57|23" "57|24" "57|25" "57|26" "57|27" "57|28" "57|29" "57|30" "57|31" "57|32" "57|33" "57|34" "57|35" "57|36" "57|37" "57|38" "57|39" "57|40" "57|41" "57|42" "57|43" "57|44" "57|45" "57|46" "57|47" "57|48" "57|49" "57|50" "57|51" "57|52" "57|53" "57|54" "57|55" "57|56" "57|57" "57|58" "57|59" "57|60" "57|61" "57|62" "57|63" "57|64" "57|65" "57|66" "57|67" "57|68" "57|69" "57|70" "57|71" "57|72" "57|73" "57|74" "57|75" "57|76" "57|77" "57|78" "57|79" "57|80" "57|81" "57|82" "57|83" "57|84" "57|85" "57|86" "57|87" "57|88" "57|89" "57|90" "57|91" "57|92" "57|93" "57|94" "57|95" "57|96" "57|97" "57|98" "57|99" "57|100" "57|101" "57|102" "57|103" "57|104" "57|105" "57|106" "57|107" "57|108" "57|109" "57|110" "58|-40" "58|-39" "58|-38" "58|-37" "58|-36" "58|-35" "58|-34" "58|-33" "58|-32" "58|-31" "58|-30" "58|-29" "58|-28" "58|-27" "58|-26" "58|-25" "58|-24" "58|-23" "58|-22" "58|-21" "58|-20" "58|-19" "58|-18" "58|-17" "58|-16" "58|-15" "58|-14" "58|-13" "58|-12" "58|-11" "58|-10" "58|-9" "58|-8" "58|-7" "58|-6" "58|-5" "58|-4" "58|-3" "58|-2" "58|-1" "58|0" "58|1" "58|2" "58|3" "58|4" "58|5" "58|6" "58|7" "58|8" "58|9" "58|10" "58|11" "58|12" "58|13" "58|14" "58|15" "58|16" "58|17" "58|18" "58|19" "58|20" "58|21" "58|22" "58|23" "58|24" "58|25" "58|26" "58|27" "58|28" "58|29" "58|30" "58|31" "58|32" "58|33" "58|34" "58|35" "58|36" "58|37" "58|38" "58|39" "58|40" "58|41" "58|42" "58|43" "58|44" "58|45" "58|46" "58|47" "58|48" "58|49" "58|50" "58|51" "58|52" "58|53" "58|54" "58|55" "58|56" "58|57" "58|58" "58|59" "58|60" "58|61" "58|62" "58|63" "58|64" "58|65" "58|66" "58|67" "58|68" "58|69" "58|70" "58|71" "58|72" "58|73" "58|74" "58|75" "58|76" "58|77" "58|78" "58|79" "58|80" "58|81" "58|82" "58|83" "58|84" "58|85" "58|86" "58|87" "58|88" "58|89" "58|90" "58|91" "58|92" "58|93" "58|94" "58|95" "58|96" "58|97" "58|98" "58|99" "58|100" "58|101" "58|102" "58|103" "58|104" "58|105" "58|106" "58|107" "58|108" "58|109" "58|110" "59|-40" "59|-39" "59|-38" "59|-37" "59|-36" "59|-35" "59|-34" "59|-33" "59|-32" "59|-31" "59|-30" "59|-29" "59|-28" "59|-27" "59|-26" "59|-25" "59|-24" "59|-23" "59|-22" "59|-21" "59|-20" "59|-19" "59|-18" "59|-17" "59|-16" "59|-15" "59|-14" "59|-13" "59|-12" "59|-11" "59|-10" "59|-9" "59|-8" "59|-7" "59|-6" "59|-5" "59|-4" "59|-3" "59|-2" "59|-1" "59|0" "59|1" "59|2" "59|3" "59|4" "59|5" "59|6" "59|7" "59|8" "59|9" "59|10" "59|11" "59|12" "59|13" "59|14" "59|15" "59|16" "59|17" "59|18" "59|19" "59|20" "59|21" "59|22" "59|23" "59|24" "59|25" "59|26" "59|27" "59|28" "59|29" "59|30" "59|31" "59|32" "59|33" "59|34" "59|35" "59|36" "59|37" "59|38" "59|39" "59|40" "59|41" "59|42" "59|43" "59|44" "59|45" "59|46" "59|47" "59|48" "59|49" "59|50" "59|51" "59|52" "59|53" "59|54" "59|55" "59|56" "59|57" "59|58" "59|59" "59|60" "59|61" "59|62" "59|63" "59|64" "59|65" "59|66" "59|67" "59|68" "59|69" "59|70" "59|71" "59|72" "59|73" "59|74" "59|75" "59|76" "59|77" "59|78" "59|79" "59|80" "59|81" "59|82" "59|83" "59|84" "59|85" "59|86" "59|87" "59|88" "59|89" "59|90" "59|91" "59|92" "59|93" "59|94" "59|95" "59|96" "59|97" "59|98" "59|99" "59|100" "59|101" "59|102" "59|103" "59|104" "59|105" "59|106" "59|107" "59|108" "59|109" "59|110" "60|-40" "60|-39" "60|-38" "60|-37" "60|-36" "60|-35" "60|-34" "60|-33" "60|-32" "60|-31" "60|-30" "60|-29" "60|-28" "60|-27" "60|-26" "60|-25" "60|-24" "60|-23" "60|-22" "60|-21" "60|-20" "60|-19" "60|-18" "60|-17" "60|-16" "60|-15" "60|-14" "60|-13" "60|-12" "60|-11" "60|-10" "60|-9" "60|-8" "60|-7" "60|-6" "60|-5" "60|-4" "60|-3" "60|-2" "60|-1" "60|0" "60|1" "60|2" "60|3" "60|4" "60|5" "60|6" "60|7" "60|8" "60|9" "60|10" "60|11" "60|12" "60|13" "60|14" "60|15" "60|16" "60|17" "60|18" "60|19" "60|20" "60|21" "60|22" "60|23" "60|24" "60|25" "60|26" "60|27" "60|28" "60|29" "60|30" "60|31" "60|32" "60|33" "60|34" "60|35" "60|36" "60|37" "60|38" "60|39" "60|40" "60|41" "60|42" "60|43" "60|44" "60|45" "60|46" "60|47" "60|48" "60|49" "60|50" "60|51" "60|52" "60|53" "60|54" "60|55" "60|56" "60|57" "60|58" "60|59" "60|60" "60|61" "60|62" "60|63" "60|64" "60|65" "60|66" "60|67" "60|68" "60|69" "60|70" "60|71" "60|72" "60|73" "60|74" "60|75" "60|76" "60|77" "60|78" "60|79" "60|80" "60|81" "60|82" "60|83" "60|84" "60|85" "60|86" "60|87" "60|88" "60|89" "60|90" "60|91" "60|92" "60|93" "60|94" "60|95" "60|96" "60|97" "60|98" "60|99" "60|100" "60|101" "60|102" "60|103" "60|104" "60|105" "60|106" "60|107" "60|108" "60|109" "60|110" "61|-40" "61|-39" "61|-38" "61|-37" "61|-36" "61|-35" "61|-34" "61|-33" "61|-32" "61|-31" "61|-30" "61|-29" "61|-28" "61|-27" "61|-26" "61|-25" "61|-24" "61|-23" "61|-22" "61|-21" "61|-20" "61|-19" "61|-18" "61|-17" "61|-16" "61|-15" "61|-14" "61|-13" "61|-12" "61|-11" "61|-10" "61|-9" "61|-8" "61|-7" "61|-6" "61|-5" "61|-4" "61|-3" "61|-2" "61|-1" "61|0" "61|1" "61|2" "61|3" "61|4" "61|5" "61|6" "61|7" "61|8" "61|9" "61|10" "61|11" "61|12" "61|13" "61|14" "61|15" "61|16" "61|17" "61|18" "61|19" "61|20" "61|21" "61|22" "61|23" "61|24" "61|25" "61|26" "61|27" "61|28" "61|29" "61|30" "61|31" "61|32" "61|33" "61|34" "61|35" "61|36" "61|37" "61|38" "61|39" "61|40" "61|41" "61|42" "61|43" "61|44" "61|45" "61|46" "61|47" "61|48" "61|49" "61|50" "61|51" "61|52" "61|53" "61|54" "61|55" "61|56" "61|57" "61|58" "61|59" "61|60" "61|61" "61|62" "61|63" "61|64" "61|65" "61|66" "61|67" "61|68" "61|69" "61|70" "61|71" "61|72" "61|73" "61|74" "61|75" "61|76" "61|77" "61|78" "61|79" "61|80" "61|81" "61|82" "61|83" "61|84" "61|85" "61|86" "61|87" "61|88" "61|89" "61|90" "61|91" "61|92" "61|93" "61|94" "61|95" "61|96" "61|97" "61|98" "61|99" "61|100" "61|101" "61|102" "61|103" "61|104" "61|105" "61|106" "61|107" "61|108" "61|109" "61|110" "62|-40" "62|-39" "62|-38" "62|-37" "62|-36" "62|-35" "62|-34" "62|-33" "62|-32" "62|-31" "62|-30" "62|-29" "62|-28" "62|-27" "62|-26" "62|-25" "62|-24" "62|-23" "62|-22" "62|-21" "62|-20" "62|-19" "62|-18" "62|-17" "62|-16" "62|-15" "62|-14" "62|-13" "62|-12" "62|-11" "62|-10" "62|-9" "62|-8" "62|-7" "62|-6" "62|-5" "62|-4" "62|-3" "62|-2" "62|-1" "62|0" "62|1" "62|2" "62|3" "62|4" "62|5" "62|6" "62|7" "62|8" "62|9" "62|10" "62|11" "62|12" "62|13" "62|14" "62|15" "62|16" "62|17" "62|18" "62|19" "62|20" "62|21" "62|22" "62|23" "62|24" "62|25" "62|26" "62|27" "62|28" "62|29" "62|30" "62|31" "62|32" "62|33" "62|34" "62|35" "62|36" "62|37" "62|38" "62|39" "62|40" "62|41" "62|42" "62|43" "62|44" "62|45" "62|46" "62|47" "62|48" "62|49" "62|50" "62|51" "62|52" "62|53" "62|54" "62|55" "62|56" "62|57" "62|58" "62|59" "62|60" "62|61" "62|62" "62|63" "62|64" "62|65" "62|66" "62|67" "62|68" "62|69" "62|70" "62|71" "62|72" "62|73" "62|74" "62|75" "62|76" "62|77" "62|78" "62|79" "62|80" "62|81" "62|82" "62|83" "62|84" "62|85" "62|86" "62|87" "62|88" "62|89" "62|90" "62|91" "62|92" "62|93" "62|94" "62|95" "62|96" "62|97" "62|98" "62|99" "62|100" "62|101" "62|102" "62|103" "62|104" "62|105" "62|106" "62|107" "62|108" "62|109" "62|110" "63|-40" "63|-39" "63|-38" "63|-37" "63|-36" "63|-35" "63|-34" "63|-33" "63|-32" "63|-31" "63|-30" "63|-29" "63|-28" "63|-27" "63|-26" "63|-25" "63|-24" "63|-23" "63|-22" "63|-21" "63|-20" "63|-19" "63|-18" "63|-17" "63|-16" "63|-15" "63|-14" "63|-13" "63|-12" "63|-11" "63|-10" "63|-9" "63|-8" "63|-7" "63|-6" "63|-5" "63|-4" "63|-3" "63|-2" "63|-1" "63|0" "63|1" "63|2" "63|3" "63|4" "63|5" "63|6" "63|7" "63|8" "63|9" "63|10" "63|11" "63|12" "63|13" "63|14" "63|15" "63|16" "63|17" "63|18" "63|19" "63|20" "63|21" "63|22" "63|23" "63|24" "63|25" "63|26" "63|27" "63|28" "63|29" "63|30" "63|31" "63|32" "63|33" "63|34" "63|35" "63|36" "63|37" "63|38" "63|39" "63|40" "63|41" "63|42" "63|43" "63|44" "63|45" "63|46" "63|47" "63|48" "63|49" "63|50" "63|51" "63|52" "63|53" "63|54" "63|55" "63|56" "63|57" "63|58" "63|59" "63|60" "63|61" "63|62" "63|63" "63|64" "63|65" "63|66" "63|67" "63|68" "63|69" "63|70" "63|71" "63|72" "63|73" "63|74" "63|75" "63|76" "63|77" "63|78" "63|79" "63|80" "63|81" "63|82" "63|83" "63|84" "63|85" "63|86" "63|87" "63|88" "63|89" "63|90" "63|91" "63|92" "63|93" "63|94" "63|95" "63|96" "63|97" "63|98" "63|99" "63|100" "63|101" "63|102" "63|103" "63|104" "63|105" "63|106" "63|107" "63|108" "63|109" "63|110" "64|-40" "64|-39" "64|-38" "64|-37" "64|-36" "64|-35" "64|-34" "64|-33" "64|-32" "64|-31" "64|-30" "64|-29" "64|-28" "64|-27" "64|-26" "64|-25" "64|-24" "64|-23" "64|-22" "64|-21" "64|-20" "64|-19" "64|-18" "64|-17" "64|-16" "64|-15" "64|-14" "64|-13" "64|-12" "64|-11" "64|-10" "64|-9" "64|-8" "64|-7" "64|-6" "64|-5" "64|-4" "64|-3" "64|-2" "64|-1" "64|0" "64|1" "64|2" "64|3" "64|4" "64|5" "64|6" "64|7" "64|8" "64|9" "64|10" "64|11" "64|12" "64|13" "64|14" "64|15" "64|16" "64|17" "64|18" "64|19" "64|20" "64|21" "64|22" "64|23" "64|24" "64|25" "64|26" "64|27" "64|28" "64|29" "64|30" "64|31" "64|32" "64|33" "64|34" "64|35" "64|36" "64|37" "64|38" "64|39" "64|40" "64|41" "64|42" "64|43" "64|44" "64|45" "64|46" "64|47" "64|48" "64|49" "64|50" "64|51" "64|52" "64|53" "64|54" "64|55" "64|56" "64|57" "64|58" "64|59" "64|60" "64|61" "64|62" "64|63" "64|64" "64|65" "64|66" "64|67" "64|68" "64|69" "64|70" "64|71" "64|72" "64|73" "64|74" "64|75" "64|76" "64|77" "64|78" "64|79" "64|80" "64|81" "64|82" "64|83" "64|84" "64|85" "64|86" "64|87" "64|88" "64|89" "64|90" "64|91" "64|92" "64|93" "64|94" "64|95" "64|96" "64|97" "64|98" "64|99" "64|100" "64|101" "64|102" "64|103" "64|104" "64|105" "64|106" "64|107" "64|108" "64|109" "64|110" "65|-40" "65|-39" "65|-38" "65|-37" "65|-36" "65|-35" "65|-34" "65|-33" "65|-32" "65|-31" "65|-30" "65|-29" "65|-28" "65|-27" "65|-26" "65|-25" "65|-24" "65|-23" "65|-22" "65|-21" "65|-20" "65|-19" "65|-18" "65|-17" "65|-16" "65|-15" "65|-14" "65|-13" "65|-12" "65|-11" "65|-10" "65|-9" "65|-8" "65|-7" "65|-6" "65|-5" "65|-4" "65|-3" "65|-2" "65|-1" "65|0" "65|1" "65|2" "65|3" "65|4" "65|5" "65|6" "65|7" "65|8" "65|9" "65|10" "65|11" "65|12" "65|13" "65|14" "65|15" "65|16" "65|17" "65|18" "65|19" "65|20" "65|21" "65|22" "65|23" "65|24" "65|25" "65|26" "65|27" "65|28" "65|29" "65|30" "65|31" "65|32" "65|33" "65|34" "65|35" "65|36" "65|37" "65|38" "65|39" "65|40" "65|41" "65|42" "65|43" "65|44" "65|45" "65|46" "65|47" "65|48" "65|49" "65|50" "65|51" "65|52" "65|53" "65|54" "65|55" "65|56" "65|57" "65|58" "65|59" "65|60" "65|61" "65|62" "65|63" "65|64" "65|65" "65|66" "65|67" "65|68" "65|69" "65|70" "65|71" "65|72" "65|73" "65|74" "65|75" "65|76" "65|77" "65|78" "65|79" "65|80" "65|81" "65|82" "65|83" "65|84" "65|85" "65|86" "65|87" "65|88" "65|89" "65|90" "65|91" "65|92" "65|93" "65|94" "65|95" "65|96" "65|97" "65|98" "65|99" "65|100" "65|101" "65|102" "65|103" "65|104" "65|105" "65|106" "65|107" "65|108" "65|109" "65|110" "66|-40" "66|-39" "66|-38" "66|-37" "66|-36" "66|-35" "66|-34" "66|-33" "66|-32" "66|-31" "66|-30" "66|-29" "66|-28" "66|-27" "66|-26" "66|-25" "66|-24" "66|-23" "66|-22" "66|-21" "66|-20" "66|-19" "66|-18" "66|-17" "66|-16" "66|-15" "66|-14" "66|-13" "66|-12" "66|-11" "66|-10" "66|-9" "66|-8" "66|-7" "66|-6" "66|-5" "66|-4" "66|-3" "66|-2" "66|-1" "66|0" "66|1" "66|2" "66|3" "66|4" "66|5" "66|6" "66|7" "66|8" "66|9" "66|10" "66|11" "66|12" "66|13" "66|14" "66|15" "66|16" "66|17" "66|18" "66|19" "66|20" "66|21" "66|22" "66|23" "66|24" "66|25" "66|26" "66|27" "66|28" "66|29" "66|30" "66|31" "66|32" "66|33" "66|34" "66|35" "66|36" "66|37" "66|38" "66|39" "66|40" "66|41" "66|42" "66|43" "66|44" "66|45" "66|46" "66|47" "66|48" "66|49" "66|50" "66|51" "66|52" "66|53" "66|54" "66|55" "66|56" "66|57" "66|58" "66|59" "66|60" "66|61" "66|62" "66|63" "66|64" "66|65" "66|66" "66|67" "66|68" "66|69" "66|70" "66|71" "66|72" "66|73" "66|74" "66|75" "66|76" "66|77" "66|78" "66|79" "66|80" "66|81" "66|82" "66|83" "66|84" "66|85" "66|86" "66|87" "66|88" "66|89" "66|90" "66|91" "66|92" "66|93" "66|94" "66|95" "66|96" "66|97" "66|98" "66|99" "66|100" "66|101" "66|102" "66|103" "66|104" "66|105" "66|106" "66|107" "66|108" "66|109" "66|110" "67|-40" "67|-39" "67|-38" "67|-37" "67|-36" "67|-35" "67|-34" "67|-33" "67|-32" "67|-31" "67|-30" "67|-29" "67|-28" "67|-27" "67|-26" "67|-25" "67|-24" "67|-23" "67|-22" "67|-21" "67|-20" "67|-19" "67|-18" "67|-17" "67|-16" "67|-15" "67|-14" "67|-13" "67|-12" "67|-11" "67|-10" "67|-9" "67|-8" "67|-7" "67|-6" "67|-5" "67|-4" "67|-3" "67|-2" "67|-1" "67|0" "67|1" "67|2" "67|3" "67|4" "67|5" "67|6" "67|7" "67|8" "67|9" "67|10" "67|11" "67|12" "67|13" "67|14" "67|15" "67|16" "67|17" "67|18" "67|19" "67|20" "67|21" "67|22" "67|23" "67|24" "67|25" "67|26" "67|27" "67|28" "67|29" "67|30" "67|31" "67|32" "67|33" "67|34" "67|35" "67|36" "67|37" "67|38" "67|39" "67|40" "67|41" "67|42" "67|43" "67|44" "67|45" "67|46" "67|47" "67|48" "67|49" "67|50" "67|51" "67|52" "67|53" "67|54" "67|55" "67|56" "67|57" "67|58" "67|59" "67|60" "67|61" "67|62" "67|63" "67|64" "67|65" "67|66" "67|67" "67|68" "67|69" "67|70" "67|71" "67|72" "67|73" "67|74" "67|75" "67|76" "67|77" "67|78" "67|79" "67|80" "67|81" "67|82" "67|83" "67|84" "67|85" "67|86" "67|87" "67|88" "67|89" "67|90" "67|91" "67|92" "67|93" "67|94" "67|95" "67|96" "67|97" "67|98" "67|99" "67|100" "67|101" "67|102" "67|103" "67|104" "67|105" "67|106" "67|107" "67|108" "67|109" "67|110" "68|-40" "68|-39" "68|-38" "68|-37" "68|-36" "68|-35" "68|-34" "68|-33" "68|-32" "68|-31" "68|-30" "68|-29" "68|-28" "68|-27" "68|-26" "68|-25" "68|-24" "68|-23" "68|-22" "68|-21" "68|-20" "68|-19" "68|-18" "68|-17" "68|-16" "68|-15" "68|-14" "68|-13" "68|-12" "68|-11" "68|-10" "68|-9" "68|-8" "68|-7" "68|-6" "68|-5" "68|-4" "68|-3" "68|-2" "68|-1" "68|0" "68|1" "68|2" "68|3" "68|4" "68|5" "68|6" "68|7" "68|8" "68|9" "68|10" "68|11" "68|12" "68|13" "68|14" "68|15" "68|16" "68|17" "68|18" "68|19" "68|20" "68|21" "68|22" "68|23" "68|24" "68|25" "68|26" "68|27" "68|28" "68|29" "68|30" "68|31" "68|32" "68|33" "68|34" "68|35" "68|36" "68|37" "68|38" "68|39" "68|40" "68|41" "68|42" "68|43" "68|44" "68|45" "68|46" "68|47" "68|48" "68|49" "68|50" "68|51" "68|52" "68|53" "68|54" "68|55" "68|56" "68|57" "68|58" "68|59" "68|60" "68|61" "68|62" "68|63" "68|64" "68|65" "68|66" "68|67" "68|68" "68|69" "68|70" "68|71" "68|72" "68|73" "68|74" "68|75" "68|76" "68|77" "68|78" "68|79" "68|80" "68|81" "68|82" "68|83" "68|84" "68|85" "68|86" "68|87" "68|88" "68|89" "68|90" "68|91" "68|92" "68|93" "68|94" "68|95" "68|96" "68|97" "68|98" "68|99" "68|100" "68|101" "68|102" "68|103" "68|104" "68|105" "68|106" "68|107" "68|108" "68|109" "68|110" "69|-40" "69|-39" "69|-38" "69|-37" "69|-36" "69|-35" "69|-34" "69|-33" "69|-32" "69|-31" "69|-30" "69|-29" "69|-28" "69|-27" "69|-26" "69|-25" "69|-24" "69|-23" "69|-22" "69|-21" "69|-20" "69|-19" "69|-18" "69|-17" "69|-16" "69|-15" "69|-14" "69|-13" "69|-12" "69|-11" "69|-10" "69|-9" "69|-8" "69|-7" "69|-6" "69|-5" "69|-4" "69|-3" "69|-2" "69|-1" "69|0" "69|1" "69|2" "69|3" "69|4" "69|5" "69|6" "69|7" "69|8" "69|9" "69|10" "69|11" "69|12" "69|13" "69|14" "69|15" "69|16" "69|17" "69|18" "69|19" "69|20" "69|21" "69|22" "69|23" "69|24" "69|25" "69|26" "69|27" "69|28" "69|29" "69|30" "69|31" "69|32" "69|33" "69|34" "69|35" "69|36" "69|37" "69|38" "69|39" "69|40" "69|41" "69|42" "69|43" "69|44" "69|45" "69|46" "69|47" "69|48" "69|49" "69|50" "69|51" "69|52" "69|53" "69|54" "69|55" "69|56" "69|57" "69|58" "69|59" "69|60" "69|61" "69|62" "69|63" "69|64" "69|65" "69|66" "69|67" "69|68" "69|69" "69|70" "69|71" "69|72" "69|73" "69|74" "69|75" "69|76" "69|77" "69|78" "69|79" "69|80" "69|81" "69|82" "69|83" "69|84" "69|85" "69|86" "69|87" "69|88" "69|89" "69|90" "69|91" "69|92" "69|93" "69|94" "69|95" "69|96" "69|97" "69|98" "69|99" "69|100" "69|101" "69|102" "69|103" "69|104" "69|105" "69|106" "69|107" "69|108" "69|109" "69|110" "70|-40" "70|-39" "70|-38" "70|-37" "70|-36" "70|-35" "70|-34" "70|-33" "70|-32" "70|-31" "70|-30" "70|-29" "70|-28" "70|-27" "70|-26" "70|-25" "70|-24" "70|-23" "70|-22" "70|-21" "70|-20" "70|-19" "70|-18" "70|-17" "70|-16" "70|-15" "70|-14" "70|-13" "70|-12" "70|-11" "70|-10" "70|-9" "70|-8" "70|-7" "70|-6" "70|-5" "70|-4" "70|-3" "70|-2" "70|-1" "70|0" "70|1" "70|2" "70|3" "70|4" "70|5" "70|6" "70|7" "70|8" "70|9" "70|10" "70|11" "70|12" "70|13" "70|14" "70|15" "70|16" "70|17" "70|18" "70|19" "70|20" "70|21" "70|22" "70|23" "70|24" "70|25" "70|26" "70|27" "70|28" "70|29" "70|30" "70|31" "70|32" "70|33" "70|34" "70|35" "70|36" "70|37" "70|38" "70|39" "70|40" "70|41" "70|42" "70|43" "70|44" "70|45" "70|46" "70|47" "70|48" "70|49" "70|50" "70|51" "70|52" "70|53" "70|54" "70|55" "70|56" "70|57" "70|58" "70|59" "70|60" "70|61" "70|62" "70|63" "70|64" "70|65" "70|66" "70|67" "70|68" "70|69" "70|70" "70|71" "70|72" "70|73" "70|74" "70|75" "70|76" "70|77" "70|78" "70|79" "70|80" "70|81" "70|82" "70|83" "70|84" "70|85" "70|86" "70|87" "70|88" "70|89" "70|90" "70|91" "70|92" "70|93" "70|94" "70|95" "70|96" "70|97" "70|98" "70|99" "70|100" "70|101" "70|102" "70|103" "70|104" "70|105" "70|106" "70|107" "70|108" "70|109" "70|110" "71|-40" "71|-39" "71|-38" "71|-37" "71|-36" "71|-35" "71|-34" "71|-33" "71|-32" "71|-31" "71|-30" "71|-29" "71|-28" "71|-27" "71|-26" "71|-25" "71|-24" "71|-23" "71|-22" "71|-21" "71|-20" "71|-19" "71|-18" "71|-17" "71|-16" "71|-15" "71|-14" "71|-13" "71|-12" "71|-11" "71|-10" "71|-9" "71|-8" "71|-7" "71|-6" "71|-5" "71|-4" "71|-3" "71|-2" "71|-1" "71|0" "71|1" "71|2" "71|3" "71|4" "71|5" "71|6" "71|7" "71|8" "71|9" "71|10" "71|11" "71|12" "71|13" "71|14" "71|15" "71|16" "71|17" "71|18" "71|19" "71|20" "71|21" "71|22" "71|23" "71|24" "71|25" "71|26" "71|27" "71|28" "71|29" "71|30" "71|31" "71|32" "71|33" "71|34" "71|35" "71|36" "71|37" "71|38" "71|39" "71|40" "71|41" "71|42" "71|43" "71|44" "71|45" "71|46" "71|47" "71|48" "71|49" "71|50" "71|51" "71|52" "71|53" "71|54" "71|55" "71|56" "71|57" "71|58" "71|59" "71|60" "71|61" "71|62" "71|63" "71|64" "71|65" "71|66" "71|67" "71|68" "71|69" "71|70" "71|71" "71|72" "71|73" "71|74" "71|75" "71|76" "71|77" "71|78" "71|79" "71|80" "71|81" "71|82" "71|83" "71|84" "71|85" "71|86" "71|87" "71|88" "71|89" "71|90" "71|91" "71|92" "71|93" "71|94" "71|95" "71|96" "71|97" "71|98" "71|99" "71|100" "71|101" "71|102" "71|103" "71|104" "71|105" "71|106" "71|107" "71|108" "71|109" "71|110" "72|-40" "72|-39" "72|-38" "72|-37" "72|-36" "72|-35" "72|-34" "72|-33" "72|-32" "72|-31" "72|-30" "72|-29" "72|-28" "72|-27" "72|-26" "72|-25" "72|-24" "72|-23" "72|-22" "72|-21" "72|-20" "72|-19" "72|-18" "72|-17" "72|-16" "72|-15" "72|-14" "72|-13" "72|-12" "72|-11" "72|-10" "72|-9" "72|-8" "72|-7" "72|-6" "72|-5" "72|-4" "72|-3" "72|-2" "72|-1" "72|0" "72|1" "72|2" "72|3" "72|4" "72|5" "72|6" "72|7" "72|8" "72|9" "72|10" "72|11" "72|12" "72|13" "72|14" "72|15" "72|16" "72|17" "72|18" "72|19" "72|20" "72|21" "72|22" "72|23" "72|24" "72|25" "72|26" "72|27" "72|28" "72|29" "72|30" "72|31" "72|32" "72|33" "72|34" "72|35" "72|36" "72|37" "72|38" "72|39" "72|40" "72|41" "72|42" "72|43" "72|44" "72|45" "72|46" "72|47" "72|48" "72|49" "72|50" "72|51" "72|52" "72|53" "72|54" "72|55" "72|56" "72|57" "72|58" "72|59" "72|60" "72|61" "72|62" "72|63" "72|64" "72|65" "72|66" "72|67" "72|68" "72|69" "72|70" "72|71" "72|72" "72|73" "72|74" "72|75" "72|76" "72|77" "72|78" "72|79" "72|80" "72|81" "72|82" "72|83" "72|84" "72|85" "72|86" "72|87" "72|88" "72|89" "72|90" "72|91" "72|92" "72|93" "72|94" "72|95" "72|96" "72|97" "72|98" "72|99" "72|100" "72|101" "72|102" "72|103" "72|104" "72|105" "72|106" "72|107" "72|108" "72|109" "72|110" "73|-40" "73|-39" "73|-38" "73|-37" "73|-36" "73|-35" "73|-34" "73|-33" "73|-32" "73|-31" "73|-30" "73|-29" "73|-28" "73|-27" "73|-26" "73|-25" "73|-24" "73|-23" "73|-22" "73|-21" "73|-20" "73|-19" "73|-18" "73|-17" "73|-16" "73|-15" "73|-14" "73|-13" "73|-12" "73|-11" "73|-10" "73|-9" "73|-8" "73|-7" "73|-6" "73|-5" "73|-4" "73|-3" "73|-2" "73|-1" "73|0" "73|1" "73|2" "73|3" "73|4" "73|5" "73|6" "73|7" "73|8" "73|9" "73|10" "73|11" "73|12" "73|13" "73|14" "73|15" "73|16" "73|17" "73|18" "73|19" "73|20" "73|21" "73|22" "73|23" "73|24" "73|25" "73|26" "73|27" "73|28" "73|29" "73|30" "73|31" "73|32" "73|33" "73|34" "73|35" "73|36" "73|37" "73|38" "73|39" "73|40" "73|41" "73|42" "73|43" "73|44" "73|45" "73|46" "73|47" "73|48" "73|49" "73|50" "73|51" "73|52" "73|53" "73|54" "73|55" "73|56" "73|57" "73|58" "73|59" "73|60" "73|61" "73|62" "73|63" "73|64" "73|65" "73|66" "73|67" "73|68" "73|69" "73|70" "73|71" "73|72" "73|73" "73|74" "73|75" "73|76" "73|77" "73|78" "73|79" "73|80" "73|81" "73|82" "73|83" "73|84" "73|85" "73|86" "73|87" "73|88" "73|89" "73|90" "73|91" "73|92" "73|93" "73|94" "73|95" "73|96" "73|97" "73|98" "73|99" "73|100" "73|101" "73|102" "73|103" "73|104" "73|105" "73|106" "73|107" "73|108" "73|109" "73|110" "74|-40" "74|-39" "74|-38" "74|-37" "74|-36" "74|-35" "74|-34" "74|-33" "74|-32" "74|-31" "74|-30" "74|-29" "74|-28" "74|-27" "74|-26" "74|-25" "74|-24" "74|-23" "74|-22" "74|-21" "74|-20" "74|-19" "74|-18" "74|-17" "74|-16" "74|-15" "74|-14" "74|-13" "74|-12" "74|-11" "74|-10" "74|-9" "74|-8" "74|-7" "74|-6" "74|-5" "74|-4" "74|-3" "74|-2" "74|-1" "74|0" "74|1" "74|2" "74|3" "74|4" "74|5" "74|6" "74|7" "74|8" "74|9" "74|10" "74|11" "74|12" "74|13" "74|14" "74|15" "74|16" "74|17" "74|18" "74|19" "74|20" "74|21" "74|22" "74|23" "74|24" "74|25" "74|26" "74|27" "74|28" "74|29" "74|30" "74|31" "74|32" "74|33" "74|34" "74|35" "74|36" "74|37" "74|38" "74|39" "74|40" "74|41" "74|42" "74|43" "74|44" "74|45" "74|46" "74|47" "74|48" "74|49" "74|50" "74|51" "74|52" "74|53" "74|54" "74|55" "74|56" "74|57" "74|58" "74|59" "74|60" "74|61" "74|62" "74|63" "74|64" "74|65" "74|66" "74|67" "74|68" "74|69" "74|70" "74|71" "74|72" "74|73" "74|74" "74|75" "74|76" "74|77" "74|78" "74|79" "74|80" "74|81" "74|82" "74|83" "74|84" "74|85" "74|86" "74|87" "74|88" "74|89" "74|90" "74|91" "74|92" "74|93" "74|94" "74|95" "74|96" "74|97" "74|98" "74|99" "74|100" "74|101" "74|102" "74|103" "74|104" "74|105" "74|106" "74|107" "74|108" "74|109" "74|110" "75|-40" "75|-39" "75|-38" "75|-37" "75|-36" "75|-35" "75|-34" "75|-33" "75|-32" "75|-31" "75|-30" "75|-29" "75|-28" "75|-27" "75|-26" "75|-25" "75|-24" "75|-23" "75|-22" "75|-21" "75|-20" "75|-19" "75|-18" "75|-17" "75|-16" "75|-15" "75|-14" "75|-13" "75|-12" "75|-11" "75|-10" "75|-9" "75|-8" "75|-7" "75|-6" "75|-5" "75|-4" "75|-3" "75|-2" "75|-1" "75|0" "75|1" "75|2" "75|3" "75|4" "75|5" "75|6" "75|7" "75|8" "75|9" "75|10" "75|11" "75|12" "75|13" "75|14" "75|15" "75|16" "75|17" "75|18" "75|19" "75|20" "75|21" "75|22" "75|23" "75|24" "75|25" "75|26" "75|27" "75|28" "75|29" "75|30" "75|31" "75|32" "75|33" "75|34" "75|35" "75|36" "75|37" "75|38" "75|39" "75|40" "75|41" "75|42" "75|43" "75|44" "75|45" "75|46" "75|47" "75|48" "75|49" "75|50" "75|51" "75|52" "75|53" "75|54" "75|55" "75|56" "75|57" "75|58" "75|59" "75|60" "75|61" "75|62" "75|63" "75|64" "75|65" "75|66" "75|67" "75|68" "75|69" "75|70" "75|71" "75|72" "75|73" "75|74" "75|75" "75|76" "75|77" "75|78" "75|79" "75|80" "75|81" "75|82" "75|83" "75|84" "75|85" "75|86" "75|87" "75|88" "75|89" "75|90" "75|91" "75|92" "75|93" "75|94" "75|95" "75|96" "75|97" "75|98" "75|99" "75|100" "75|101" "75|102" "75|103" "75|104" "75|105" "75|106" "75|107" "75|108" "75|109" "75|110" "76|-40" "76|-39" "76|-38" "76|-37" "76|-36" "76|-35" "76|-34" "76|-33" "76|-32" "76|-31" "76|-30" "76|-29" "76|-28" "76|-27" "76|-26" "76|-25" "76|-24" "76|-23" "76|-22" "76|-21" "76|-20" "76|-19" "76|-18" "76|-17" "76|-16" "76|-15" "76|-14" "76|-13" "76|-12" "76|-11" "76|-10" "76|-9" "76|-8" "76|-7" "76|-6" "76|-5" "76|-4" "76|-3" "76|-2" "76|-1" "76|0" "76|1" "76|2" "76|3" "76|4" "76|5" "76|6" "76|7" "76|8" "76|9" "76|10" "76|11" "76|12" "76|13" "76|14" "76|15" "76|16" "76|17" "76|18" "76|19" "76|20" "76|21" "76|22" "76|23" "76|24" "76|25" "76|26" "76|27" "76|28" "76|29" "76|30" "76|31" "76|32" "76|33" "76|34" "76|35" "76|36" "76|37" "76|38" "76|39" "76|40" "76|41" "76|42" "76|43" "76|44" "76|45" "76|46" "76|47" "76|48" "76|49" "76|50" "76|51" "76|52" "76|53" "76|54" "76|55" "76|56" "76|57" "76|58" "76|59" "76|60" "76|61" "76|62" "76|63" "76|64" "76|65" "76|66" "76|67" "76|68" "76|69" "76|70" "76|71" "76|72" "76|73" "76|74" "76|75" "76|76" "76|77" "76|78" "76|79" "76|80" "76|81" "76|82" "76|83" "76|84" "76|85" "76|86" "76|87" "76|88" "76|89" "76|90" "76|91" "76|92" "76|93" "76|94" "76|95" "76|96" "76|97" "76|98" "76|99" "76|100" "76|101" "76|102" "76|103" "76|104" "76|105" "76|106" "76|107" "76|108" "76|109" "76|110" "77|-40" "77|-39" "77|-38" "77|-37" "77|-36" "77|-35" "77|-34" "77|-33" "77|-32" "77|-31" "77|-30" "77|-29" "77|-28" "77|-27" "77|-26" "77|-25" "77|-24" "77|-23" "77|-22" "77|-21" "77|-20" "77|-19" "77|-18" "77|-17" "77|-16" "77|-15" "77|-14" "77|-13" "77|-12" "77|-11" "77|-10" "77|-9" "77|-8" "77|-7" "77|-6" "77|-5" "77|-4" "77|-3" "77|-2" "77|-1" "77|0" "77|1" "77|2" "77|3" "77|4" "77|5" "77|6" "77|7" "77|8" "77|9" "77|10" "77|11" "77|12" "77|13" "77|14" "77|15" "77|16" "77|17" "77|18" "77|19" "77|20" "77|21" "77|22" "77|23" "77|24" "77|25" "77|26" "77|27" "77|28" "77|29" "77|30" "77|31" "77|32" "77|33" "77|34" "77|35" "77|36" "77|37" "77|38" "77|39" "77|40" "77|41" "77|42" "77|43" "77|44" "77|45" "77|46" "77|47" "77|48" "77|49" "77|50" "77|51" "77|52" "77|53" "77|54" "77|55" "77|56" "77|57" "77|58" "77|59" "77|60" "77|61" "77|62" "77|63" "77|64" "77|65" "77|66" "77|67" "77|68" "77|69" "77|70" "77|71" "77|72" "77|73" "77|74" "77|75" "77|76" "77|77" "77|78" "77|79" "77|80" "77|81" "77|82" "77|83" "77|84" "77|85" "77|86" "77|87" "77|88" "77|89" "77|90" "77|91" "77|92" "77|93" "77|94" "77|95" "77|96" "77|97" "77|98" "77|99" "77|100" "77|101" "77|102" "77|103" "77|104" "77|105" "77|106" "77|107" "77|108" "77|109" "77|110" "78|-40" "78|-39" "78|-38" "78|-37" "78|-36" "78|-35" "78|-34" "78|-33" "78|-32" "78|-31" "78|-30" "78|-29" "78|-28" "78|-27" "78|-26" "78|-25" "78|-24" "78|-23" "78|-22" "78|-21" "78|-20" "78|-19" "78|-18" "78|-17" "78|-16" "78|-15" "78|-14" "78|-13" "78|-12" "78|-11" "78|-10" "78|-9" "78|-8" "78|-7" "78|-6" "78|-5" "78|-4" "78|-3" "78|-2" "78|-1" "78|0" "78|1" "78|2" "78|3" "78|4" "78|5" "78|6" "78|7" "78|8" "78|9" "78|10" "78|11" "78|12" "78|13" "78|14" "78|15" "78|16" "78|17" "78|18" "78|19" "78|20" "78|21" "78|22" "78|23" "78|24" "78|25" "78|26" "78|27" "78|28" "78|29" "78|30" "78|31" "78|32" "78|33" "78|34" "78|35" "78|36" "78|37" "78|38" "78|39" "78|40" "78|41" "78|42" "78|43" "78|44" "78|45" "78|46" "78|47" "78|48" "78|49" "78|50" "78|51" "78|52" "78|53" "78|54" "78|55" "78|56" "78|57" "78|58" "78|59" "78|60" "78|61" "78|62" "78|63" "78|64" "78|65" "78|66" "78|67" "78|68" "78|69" "78|70" "78|71" "78|72" "78|73" "78|74" "78|75" "78|76" "78|77" "78|78" "78|79" "78|80" "78|81" "78|82" "78|83" "78|84" "78|85" "78|86" "78|87" "78|88" "78|89" "78|90" "78|91" "78|92" "78|93" "78|94" "78|95" "78|96" "78|97" "78|98" "78|99" "78|100" "78|101" "78|102" "78|103" "78|104" "78|105" "78|106" "78|107" "78|108" "78|109" "78|110" "79|-40" "79|-39" "79|-38" "79|-37" "79|-36" "79|-35" "79|-34" "79|-33" "79|-32" "79|-31" "79|-30" "79|-29" "79|-28" "79|-27" "79|-26" "79|-25" "79|-24" "79|-23" "79|-22" "79|-21" "79|-20" "79|-19" "79|-18" "79|-17" "79|-16" "79|-15" "79|-14" "79|-13" "79|-12" "79|-11" "79|-10" "79|-9" "79|-8" "79|-7" "79|-6" "79|-5" "79|-4" "79|-3" "79|-2" "79|-1" "79|0" "79|1" "79|2" "79|3" "79|4" "79|5" "79|6" "79|7" "79|8" "79|9" "79|10" "79|11" "79|12" "79|13" "79|14" "79|15" "79|16" "79|17" "79|18" "79|19" "79|20" "79|21" "79|22" "79|23" "79|24" "79|25" "79|26" "79|27" "79|28" "79|29" "79|30" "79|31" "79|32" "79|33" "79|34" "79|35" "79|36" "79|37" "79|38" "79|39" "79|40" "79|41" "79|42" "79|43" "79|44" "79|45" "79|46" "79|47" "79|48" "79|49" "79|50" "79|51" "79|52" "79|53" "79|54" "79|55" "79|56" "79|57" "79|58" "79|59" "79|60" "79|61" "79|62" "79|63" "79|64" "79|65" "79|66" "79|67" "79|68" "79|69" "79|70" "79|71" "79|72" "79|73" "79|74" "79|75" "79|76" "79|77" "79|78" "79|79" "79|80" "79|81" "79|82" "79|83" "79|84" "79|85" "79|86" "79|87" "79|88" "79|89" "79|90" "79|91" "79|92" "79|93" "79|94" "79|95" "79|96" "79|97" "79|98" "79|99" "79|100" "79|101" "79|102" "79|103" "79|104" "79|105" "79|106" "79|107" "79|108" "79|109" "79|110" "80|-40" "80|-39" "80|-38" "80|-37" "80|-36" "80|-35" "80|-34" "80|-33" "80|-32" "80|-31" "80|-30" "80|-29" "80|-28" "80|-27" "80|-26" "80|-25" "80|-24" "80|-23" "80|-22" "80|-21" "80|-20" "80|-19" "80|-18" "80|-17" "80|-16" "80|-15" "80|-14" "80|-13" "80|-12" "80|-11" "80|-10" "80|-9" "80|-8" "80|-7" "80|-6" "80|-5" "80|-4" "80|-3" "80|-2" "80|-1" "80|0" "80|1" "80|2" "80|3" "80|4" "80|5" "80|6" "80|7" "80|8" "80|9" "80|10" "80|11" "80|12" "80|13" "80|14" "80|15" "80|16" "80|17" "80|18" "80|19" "80|20" "80|21" "80|22" "80|23" "80|24" "80|25" "80|26" "80|27" "80|28" "80|29" "80|30" "80|31" "80|32" "80|33" "80|34" "80|35" "80|36" "80|37" "80|38" "80|39" "80|40" "80|41" "80|42" "80|43" "80|44" "80|45" "80|46" "80|47" "80|48" "80|49" "80|50" "80|51" "80|52" "80|53" "80|54" "80|55" "80|56" "80|57" "80|58" "80|59" "80|60" "80|61" "80|62" "80|63" "80|64" "80|65" "80|66" "80|67" "80|68" "80|69" "80|70" "80|71" "80|72" "80|73" "80|74" "80|75" "80|76" "80|77" "80|78" "80|79" "80|80" "80|81" "80|82" "80|83" "80|84" "80|85" "80|86" "80|87" "80|88" "80|89" "80|90" "80|91" "80|92" "80|93" "80|94" "80|95" "80|96" "80|97" "80|98" "80|99" "80|100" "80|101" "80|102" "80|103" "80|104" "80|105" "80|106" "80|107" "80|108" "80|109" "80|110" "81|-40" "81|-39" "81|-38" "81|-37" "81|-36" "81|-35" "81|-34" "81|-33" "81|-32" "81|-31" "81|-30" "81|-29" "81|-28" "81|-27" "81|-26" "81|-25" "81|-24" "81|-23" "81|-22" "81|-21" "81|-20" "81|-19" "81|-18" "81|-17" "81|-16" "81|-15" "81|-14" "81|-13" "81|-12" "81|-11" "81|-10" "81|-9" "81|-8" "81|-7" "81|-6" "81|-5" "81|-4" "81|-3" "81|-2" "81|-1" "81|0" "81|1" "81|2" "81|3" "81|4" "81|5" "81|6" "81|7" "81|8" "81|9" "81|10" "81|11" "81|12" "81|13" "81|14" "81|15" "81|16" "81|17" "81|18" "81|19" "81|20" "81|21" "81|22" "81|23" "81|24" "81|25" "81|26" "81|27" "81|28" "81|29" "81|30" "81|31" "81|32" "81|33" "81|34" "81|35" "81|36" "81|37" "81|38" "81|39" "81|40" "81|41" "81|42" "81|43" "81|44" "81|45" "81|46" "81|47" "81|48" "81|49" "81|50" "81|51" "81|52" "81|53" "81|54" "81|55" "81|56" "81|57" "81|58" "81|59" "81|60" "81|61" "81|62" "81|63" "81|64" "81|65" "81|66" "81|67" "81|68" "81|69" "81|70" "81|71" "81|72" "81|73" "81|74" "81|75" "81|76" "81|77" "81|78" "81|79" "81|80" "81|81" "81|82" "81|83" "81|84" "81|85" "81|86" "81|87" "81|88" "81|89" "81|90" "81|91" "81|92" "81|93" "81|94" "81|95" "81|96" "81|97" "81|98" "81|99" "81|100" "81|101" "81|102" "81|103" "81|104" "81|105" "81|106" "81|107" "81|108" "81|109" "81|110" "82|-40" "82|-39" "82|-38" "82|-37" "82|-36" "82|-35" "82|-34" "82|-33" "82|-32" "82|-31" "82|-30" "82|-29" "82|-28" "82|-27" "82|-26" "82|-25" "82|-24" "82|-23" "82|-22" "82|-21" "82|-20" "82|-19" "82|-18" "82|-17" "82|-16" "82|-15" "82|-14" "82|-13" "82|-12" "82|-11" "82|-10" "82|-9" "82|-8" "82|-7" "82|-6" "82|-5" "82|-4" "82|-3" "82|-2" "82|-1" "82|0" "82|1" "82|2" "82|3" "82|4" "82|5" "82|6" "82|7" "82|8" "82|9" "82|10" "82|11" "82|12" "82|13" "82|14" "82|15" "82|16" "82|17" "82|18" "82|19" "82|20" "82|21" "82|22" "82|23" "82|24" "82|25" "82|26" "82|27" "82|28" "82|29" "82|30" "82|31" "82|32" "82|33" "82|34" "82|35" "82|36" "82|37" "82|38" "82|39" "82|40" "82|41" "82|42" "82|43" "82|44" "82|45" "82|46" "82|47" "82|48" "82|49" "82|50" "82|51" "82|52" "82|53" "82|54" "82|55" "82|56" "82|57" "82|58" "82|59" "82|60" "82|61" "82|62" "82|63" "82|64" "82|65" "82|66" "82|67" "82|68" "82|69" "82|70" "82|71" "82|72" "82|73" "82|74" "82|75" "82|76" "82|77" "82|78" "82|79" "82|80" "82|81" "82|82" "82|83" "82|84" "82|85" "82|86" "82|87" "82|88" "82|89" "82|90" "82|91" "82|92" "82|93" "82|94" "82|95" "82|96" "82|97" "82|98" "82|99" "82|100" "82|101" "82|102" "82|103" "82|104" "82|105" "82|106" "82|107" "82|108" "82|109" "82|110" "83|-40" "83|-39" "83|-38" "83|-37" "83|-36" "83|-35" "83|-34" "83|-33" "83|-32" "83|-31" "83|-30" "83|-29" "83|-28" "83|-27" "83|-26" "83|-25" "83|-24" "83|-23" "83|-22" "83|-21" "83|-20" "83|-19" "83|-18" "83|-17" "83|-16" "83|-15" "83|-14" "83|-13" "83|-12" "83|-11" "83|-10" "83|-9" "83|-8" "83|-7" "83|-6" "83|-5" "83|-4" "83|-3" "83|-2" "83|-1" "83|0" "83|1" "83|2" "83|3" "83|4" "83|5" "83|6" "83|7" "83|8" "83|9" "83|10" "83|11" "83|12" "83|13" "83|14" "83|15" "83|16" "83|17" "83|18" "83|19" "83|20" "83|21" "83|22" "83|23" "83|24" "83|25" "83|26" "83|27" "83|28" "83|29" "83|30" "83|31" "83|32" "83|33" "83|34" "83|35" "83|36" "83|37" "83|38" "83|39" "83|40" "83|41" "83|42" "83|43" "83|44" "83|45" "83|46" "83|47" "83|48" "83|49" "83|50" "83|51" "83|52" "83|53" "83|54" "83|55" "83|56" "83|57" "83|58" "83|59" "83|60" "83|61" "83|62" "83|63" "83|64" "83|65" "83|66" "83|67" "83|68" "83|69" "83|70" "83|71" "83|72" "83|73" "83|74" "83|75" "83|76" "83|77" "83|78" "83|79" "83|80" "83|81" "83|82" "83|83" "83|84" "83|85" "83|86" "83|87" "83|88" "83|89" "83|90" "83|91" "83|92" "83|93" "83|94" "83|95" "83|96" "83|97" "83|98" "83|99" "83|100" "83|101" "83|102" "83|103" "83|104" "83|105" "83|106" "83|107" "83|108" "83|109" "83|110" "84|-40" "84|-39" "84|-38" "84|-37" "84|-36" "84|-35" "84|-34" "84|-33" "84|-32" "84|-31" "84|-30" "84|-29" "84|-28" "84|-27" "84|-26" "84|-25" "84|-24" "84|-23" "84|-22" "84|-21" "84|-20" "84|-19" "84|-18" "84|-17" "84|-16" "84|-15" "84|-14" "84|-13" "84|-12" "84|-11" "84|-10" "84|-9" "84|-8" "84|-7" "84|-6" "84|-5" "84|-4" "84|-3" "84|-2" "84|-1" "84|0" "84|1" "84|2" "84|3" "84|4" "84|5" "84|6" "84|7" "84|8" "84|9" "84|10" "84|11" "84|12" "84|13" "84|14" "84|15" "84|16" "84|17" "84|18" "84|19" "84|20" "84|21" "84|22" "84|23" "84|24" "84|25" "84|26" "84|27" "84|28" "84|29" "84|30" "84|31" "84|32" "84|33" "84|34" "84|35" "84|36" "84|37" "84|38" "84|39" "84|40" "84|41" "84|42" "84|43" "84|44" "84|45" "84|46" "84|47" "84|48" "84|49" "84|50" "84|51" "84|52" "84|53" "84|54" "84|55" "84|56" "84|57" "84|58" "84|59" "84|60" "84|61" "84|62" "84|63" "84|64" "84|65" "84|66" "84|67" "84|68" "84|69" "84|70" "84|71" "84|72" "84|73" "84|74" "84|75" "84|76" "84|77" "84|78" "84|79" "84|80" "84|81" "84|82" "84|83" "84|84" "84|85" "84|86" "84|87" "84|88" "84|89" "84|90" "84|91" "84|92" "84|93" "84|94" "84|95" "84|96" "84|97" "84|98" "84|99" "84|100" "84|101" "84|102" "84|103" "84|104" "84|105" "84|106" "84|107" "84|108" "84|109" "84|110" "85|-40" "85|-39" "85|-38" "85|-37" "85|-36" "85|-35" "85|-34" "85|-33" "85|-32" "85|-31" "85|-30" "85|-29" "85|-28" "85|-27" "85|-26" "85|-25" "85|-24" "85|-23" "85|-22" "85|-21" "85|-20" "85|-19" "85|-18" "85|-17" "85|-16" "85|-15" "85|-14" "85|-13" "85|-12" "85|-11" "85|-10" "85|-9" "85|-8" "85|-7" "85|-6" "85|-5" "85|-4" "85|-3" "85|-2" "85|-1" "85|0" "85|1" "85|2" "85|3" "85|4" "85|5" "85|6" "85|7" "85|8" "85|9" "85|10" "85|11" "85|12" "85|13" "85|14" "85|15" "85|16" "85|17" "85|18" "85|19" "85|20" "85|21" "85|22" "85|23" "85|24" "85|25" "85|26" "85|27" "85|28" "85|29" "85|30" "85|31" "85|32" "85|33" "85|34" "85|35" "85|36" "85|37" "85|38" "85|39" "85|40" "85|41" "85|42" "85|43" "85|44" "85|45" "85|46" "85|47" "85|48" "85|49" "85|50" "85|51" "85|52" "85|53" "85|54" "85|55" "85|56" "85|57" "85|58" "85|59" "85|60" "85|61" "85|62" "85|63" "85|64" "85|65" "85|66" "85|67" "85|68" "85|69" "85|70" "85|71" "85|72" "85|73" "85|74" "85|75" "85|76" "85|77" "85|78" "85|79" "85|80" "85|81" "85|82" "85|83" "85|84" "85|85" "85|86" "85|87" "85|88" "85|89" "85|90" "85|91" "85|92" "85|93" "85|94" "85|95" "85|96" "85|97" "85|98" "85|99" "85|100" "85|101" "85|102" "85|103" "85|104" "85|105" "85|106" "85|107" "85|108" "85|109" "85|110" "86|-40" "86|-39" "86|-38" "86|-37" "86|-36" "86|-35" "86|-34" "86|-33" "86|-32" "86|-31" "86|-30" "86|-29" "86|-28" "86|-27" "86|-26" "86|-25" "86|-24" "86|-23" "86|-22" "86|-21" "86|-20" "86|-19" "86|-18" "86|-17" "86|-16" "86|-15" "86|-14" "86|-13" "86|-12" "86|-11" "86|-10" "86|-9" "86|-8" "86|-7" "86|-6" "86|-5" "86|-4" "86|-3" "86|-2" "86|-1" "86|0" "86|1" "86|2" "86|3" "86|4" "86|5" "86|6" "86|7" "86|8" "86|9" "86|10" "86|11" "86|12" "86|13" "86|14" "86|15" "86|16" "86|17" "86|18" "86|19" "86|20" "86|21" "86|22" "86|23" "86|24" "86|25" "86|26" "86|27" "86|28" "86|29" "86|30" "86|31" "86|32" "86|33" "86|34" "86|35" "86|36" "86|37" "86|38" "86|39" "86|40" "86|41" "86|42" "86|43" "86|44" "86|45" "86|46" "86|47" "86|48" "86|49" "86|50" "86|51" "86|52" "86|53" "86|54" "86|55" "86|56" "86|57" "86|58" "86|59" "86|60" "86|61" "86|62" "86|63" "86|64" "86|65" "86|66" "86|67" "86|68" "86|69" "86|70" "86|71" "86|72" "86|73" "86|74" "86|75" "86|76" "86|77" "86|78" "86|79" "86|80" "86|81" "86|82" "86|83" "86|84" "86|85" "86|86" "86|87" "86|88" "86|89" "86|90" "86|91" "86|92" "86|93" "86|94" "86|95" "86|96" "86|97" "86|98" "86|99" "86|100" "86|101" "86|102" "86|103" "86|104" "86|105" "86|106" "86|107" "86|108" "86|109" "86|110" "87|-40" "87|-39" "87|-38" "87|-37" "87|-36" "87|-35" "87|-34" "87|-33" "87|-32" "87|-31" "87|-30" "87|-29" "87|-28" "87|-27" "87|-26" "87|-25" "87|-24" "87|-23" "87|-22" "87|-21" "87|-20" "87|-19" "87|-18" "87|-17" "87|-16" "87|-15" "87|-14" "87|-13" "87|-12" "87|-11" "87|-10" "87|-9" "87|-8" "87|-7" "87|-6" "87|-5" "87|-4" "87|-3" "87|-2" "87|-1" "87|0" "87|1" "87|2" "87|3" "87|4" "87|5" "87|6" "87|7" "87|8" "87|9" "87|10" "87|11" "87|12" "87|13" "87|14" "87|15" "87|16" "87|17" "87|18" "87|19" "87|20" "87|21" "87|22" "87|23" "87|24" "87|25" "87|26" "87|27" "87|28" "87|29" "87|30" "87|31" "87|32" "87|33" "87|34" "87|35" "87|36" "87|37" "87|38" "87|39" "87|40" "87|41" "87|42" "87|43" "87|44" "87|45" "87|46" "87|47" "87|48" "87|49" "87|50" "87|51" "87|52" "87|53" "87|54" "87|55" "87|56" "87|57" "87|58" "87|59" "87|60" "87|61" "87|62" "87|63" "87|64" "87|65" "87|66" "87|67" "87|68" "87|69" "87|70" "87|71" "87|72" "87|73" "87|74" "87|75" "87|76" "87|77" "87|78" "87|79" "87|80" "87|81" "87|82" "87|83" "87|84" "87|85" "87|86" "87|87" "87|88" "87|89" "87|90" "87|91" "87|92" "87|93" "87|94" "87|95" "87|96" "87|97" "87|98" "87|99" "87|100" "87|101" "87|102" "87|103" "87|104" "87|105" "87|106" "87|107" "87|108" "87|109" "87|110" "88|-40" "88|-39" "88|-38" "88|-37" "88|-36" "88|-35" "88|-34" "88|-33" "88|-32" "88|-31" "88|-30" "88|-29" "88|-28" "88|-27" "88|-26" "88|-25" "88|-24" "88|-23" "88|-22" "88|-21" "88|-20" "88|-19" "88|-18" "88|-17" "88|-16" "88|-15" "88|-14" "88|-13" "88|-12" "88|-11" "88|-10" "88|-9" "88|-8" "88|-7" "88|-6" "88|-5" "88|-4" "88|-3" "88|-2" "88|-1" "88|0" "88|1" "88|2" "88|3" "88|4" "88|5" "88|6" "88|7" "88|8" "88|9" "88|10" "88|11" "88|12" "88|13" "88|14" "88|15" "88|16" "88|17" "88|18" "88|19" "88|20" "88|21" "88|22" "88|23" "88|24" "88|25" "88|26" "88|27" "88|28" "88|29" "88|30" "88|31" "88|32" "88|33" "88|34" "88|35" "88|36" "88|37" "88|38" "88|39" "88|40" "88|41" "88|42" "88|43" "88|44" "88|45" "88|46" "88|47" "88|48" "88|49" "88|50" "88|51" "88|52" "88|53" "88|54" "88|55" "88|56" "88|57" "88|58" "88|59" "88|60" "88|61" "88|62" "88|63" "88|64" "88|65" "88|66" "88|67" "88|68" "88|69" "88|70" "88|71" "88|72" "88|73" "88|74" "88|75" "88|76" "88|77" "88|78" "88|79" "88|80" "88|81" "88|82" "88|83" "88|84" "88|85" "88|86" "88|87" "88|88" "88|89" "88|90" "88|91" "88|92" "88|93" "88|94" "88|95" "88|96" "88|97" "88|98" "88|99" "88|100" "88|101" "88|102" "88|103" "88|104" "88|105" "88|106" "88|107" "88|108" "88|109" "88|110" "89|-40" "89|-39" "89|-38" "89|-37" "89|-36" "89|-35" "89|-34" "89|-33" "89|-32" "89|-31" "89|-30" "89|-29" "89|-28" "89|-27" "89|-26" "89|-25" "89|-24" "89|-23" "89|-22" "89|-21" "89|-20" "89|-19" "89|-18" "89|-17" "89|-16" "89|-15" "89|-14" "89|-13" "89|-12" "89|-11" "89|-10" "89|-9" "89|-8" "89|-7" "89|-6" "89|-5" "89|-4" "89|-3" "89|-2" "89|-1" "89|0" "89|1" "89|2" "89|3" "89|4" "89|5" "89|6" "89|7" "89|8" "89|9" "89|10" "89|11" "89|12" "89|13" "89|14" "89|15" "89|16" "89|17" "89|18" "89|19" "89|20" "89|21" "89|22" "89|23" "89|24" "89|25" "89|26" "89|27" "89|28" "89|29" "89|30" "89|31" "89|32" "89|33" "89|34" "89|35" "89|36" "89|37" "89|38" "89|39" "89|40" "89|41" "89|42" "89|43" "89|44" "89|45" "89|46" "89|47" "89|48" "89|49" "89|50" "89|51" "89|52" "89|53" "89|54" "89|55" "89|56" "89|57" "89|58" "89|59" "89|60" "89|61" "89|62" "89|63" "89|64" "89|65" "89|66" "89|67" "89|68" "89|69" "89|70" "89|71" "89|72" "89|73" "89|74" "89|75" "89|76" "89|77" "89|78" "89|79" "89|80" "89|81" "89|82" "89|83" "89|84" "89|85" "89|86" "89|87" "89|88" "89|89" "89|90" "89|91" "89|92" "89|93" "89|94" "89|95" "89|96" "89|97" "89|98" "89|99" "89|100" "89|101" "89|102" "89|103" "89|104" "89|105" "89|106" "89|107" "89|108" "89|109" "89|110" "90|-40" "90|-39" "90|-38" "90|-37" "90|-36" "90|-35" "90|-34" "90|-33" "90|-32" "90|-31" "90|-30" "90|-29" "90|-28" "90|-27" "90|-26" "90|-25" "90|-24" "90|-23" "90|-22" "90|-21" "90|-20" "90|-19" "90|-18" "90|-17" "90|-16" "90|-15" "90|-14" "90|-13" "90|-12" "90|-11" "90|-10" "90|-9" "90|-8" "90|-7" "90|-6" "90|-5" "90|-4" "90|-3" "90|-2" "90|-1" "90|0" "90|1" "90|2" "90|3" "90|4" "90|5" "90|6" "90|7" "90|8" "90|9" "90|10" "90|11" "90|12" "90|13" "90|14" "90|15" "90|16" "90|17" "90|18" "90|19" "90|20" "90|21" "90|22" "90|23" "90|24" "90|25" "90|26" "90|27" "90|28" "90|29" "90|30" "90|31" "90|32" "90|33" "90|34" "90|35" "90|36" "90|37" "90|38" "90|39" "90|40" "90|41" "90|42" "90|43" "90|44" "90|45" "90|46" "90|47" "90|48" "90|49" "90|50" "90|51" "90|52" "90|53" "90|54" "90|55" "90|56" "90|57" "90|58" "90|59" "90|60" "90|61" "90|62" "90|63" "90|64" "90|65" "90|66" "90|67" "90|68" "90|69" "90|70" "90|71" "90|72" "90|73" "90|74" "90|75" "90|76" "90|77" "90|78" "90|79" "90|80" "90|81" "90|82" "90|83" "90|84" "90|85" "90|86" "90|87" "90|88" "90|89" "90|90" "90|91" "90|92" "90|93" "90|94" "90|95" "90|96" "90|97" "90|98" "90|99" "90|100" "90|101" "90|102" "90|103" "90|104" "90|105" "90|106" "90|107" "90|108" "90|109" "90|110" "91|-40" "91|-39" "91|-38" "91|-37" "91|-36" "91|-35" "91|-34" "91|-33" "91|-32" "91|-31" "91|-30" "91|-29" "91|-28" "91|-27" "91|-26" "91|-25" "91|-24" "91|-23" "91|-22" "91|-21" "91|-20" "91|-19" "91|-18" "91|-17" "91|-16" "91|-15" "91|-14" "91|-13" "91|-12" "91|-11" "91|-10" "91|-9" "91|-8" "91|-7" "91|-6" "91|-5" "91|-4" "91|-3" "91|-2" "91|-1" "91|0" "91|1" "91|2" "91|3" "91|4" "91|5" "91|6" "91|7" "91|8" "91|9" "91|10" "91|11" "91|12" "91|13" "91|14" "91|15" "91|16" "91|17" "91|18" "91|19" "91|20" "91|21" "91|22" "91|23" "91|24" "91|25" "91|26" "91|27" "91|28" "91|29" "91|30" "91|31" "91|32" "91|33" "91|34" "91|35" "91|36" "91|37" "91|38" "91|39" "91|40" "91|41" "91|42" "91|43" "91|44" "91|45" "91|46" "91|47" "91|48" "91|49" "91|50" "91|51" "91|52" "91|53" "91|54" "91|55" "91|56" "91|57" "91|58" "91|59" "91|60" "91|61" "91|62" "91|63" "91|64" "91|65" "91|66" "91|67" "91|68" "91|69" "91|70" "91|71" "91|72" "91|73" "91|74" "91|75" "91|76" "91|77" "91|78" "91|79" "91|80" "91|81" "91|82" "91|83" "91|84" "91|85" "91|86" "91|87" "91|88" "91|89" "91|90" "91|91" "91|92" "91|93" "91|94" "91|95" "91|96" "91|97" "91|98" "91|99" "91|100" "91|101" "91|102" "91|103" "91|104" "91|105" "91|106" "91|107" "91|108" "91|109" "91|110" "92|-40" "92|-39" "92|-38" "92|-37" "92|-36" "92|-35" "92|-34" "92|-33" "92|-32" "92|-31" "92|-30" "92|-29" "92|-28" "92|-27" "92|-26" "92|-25" "92|-24" "92|-23" "92|-22" "92|-21" "92|-20" "92|-19" "92|-18" "92|-17" "92|-16" "92|-15" "92|-14" "92|-13" "92|-12" "92|-11" "92|-10" "92|-9" "92|-8" "92|-7" "92|-6" "92|-5" "92|-4" "92|-3" "92|-2" "92|-1" "92|0" "92|1" "92|2" "92|3" "92|4" "92|5" "92|6" "92|7" "92|8" "92|9" "92|10" "92|11" "92|12" "92|13" "92|14" "92|15" "92|16" "92|17" "92|18" "92|19" "92|20" "92|21" "92|22" "92|23" "92|24" "92|25" "92|26" "92|27" "92|28" "92|29" "92|30" "92|31" "92|32" "92|33" "92|34" "92|35" "92|36" "92|37" "92|38" "92|39" "92|40" "92|41" "92|42" "92|43" "92|44" "92|45" "92|46" "92|47" "92|48" "92|49" "92|50" "92|51" "92|52" "92|53" "92|54" "92|55" "92|56" "92|57" "92|58" "92|59" "92|60" "92|61" "92|62" "92|63" "92|64" "92|65" "92|66" "92|67" "92|68" "92|69" "92|70" "92|71" "92|72" "92|73" "92|74" "92|75" "92|76" "92|77" "92|78" "92|79" "92|80" "92|81" "92|82" "92|83" "92|84" "92|85" "92|86" "92|87" "92|88" "92|89" "92|90" "92|91" "92|92" "92|93" "92|94" "92|95" "92|96" "92|97" "92|98" "92|99" "92|100" "92|101" "92|102" "92|103" "92|104" "92|105" "92|106" "92|107" "92|108" "92|109" "92|110" "93|-40" "93|-39" "93|-38" "93|-37" "93|-36" "93|-35" "93|-34" "93|-33" "93|-32" "93|-31" "93|-30" "93|-29" "93|-28" "93|-27" "93|-26" "93|-25" "93|-24" "93|-23" "93|-22" "93|-21" "93|-20" "93|-19" "93|-18" "93|-17" "93|-16" "93|-15" "93|-14" "93|-13" "93|-12" "93|-11" "93|-10" "93|-9" "93|-8" "93|-7" "93|-6" "93|-5" "93|-4" "93|-3" "93|-2" "93|-1" "93|0" "93|1" "93|2" "93|3" "93|4" "93|5" "93|6" "93|7" "93|8" "93|9" "93|10" "93|11" "93|12" "93|13" "93|14" "93|15" "93|16" "93|17" "93|18" "93|19" "93|20" "93|21" "93|22" "93|23" "93|24" "93|25" "93|26" "93|27" "93|28" "93|29" "93|30" "93|31" "93|32" "93|33" "93|34" "93|35" "93|36" "93|37" "93|38" "93|39" "93|40" "93|41" "93|42" "93|43" "93|44" "93|45" "93|46" "93|47" "93|48" "93|49" "93|50" "93|51" "93|52" "93|53" "93|54" "93|55" "93|56" "93|57" "93|58" "93|59" "93|60" "93|61" "93|62" "93|63" "93|64" "93|65" "93|66" "93|67" "93|68" "93|69" "93|70" "93|71" "93|72" "93|73" "93|74" "93|75" "93|76" "93|77" "93|78" "93|79" "93|80" "93|81" "93|82" "93|83" "93|84" "93|85" "93|86" "93|87" "93|88" "93|89" "93|90" "93|91" "93|92" "93|93" "93|94" "93|95" "93|96" "93|97" "93|98" "93|99" "93|100" "93|101" "93|102" "93|103" "93|104" "93|105" "93|106" "93|107" "93|108" "93|109" "93|110" "94|-40" "94|-39" "94|-38" "94|-37" "94|-36" "94|-35" "94|-34" "94|-33" "94|-32" "94|-31" "94|-30" "94|-29" "94|-28" "94|-27" "94|-26" "94|-25" "94|-24" "94|-23" "94|-22" "94|-21" "94|-20" "94|-19" "94|-18" "94|-17" "94|-16" "94|-15" "94|-14" "94|-13" "94|-12" "94|-11" "94|-10" "94|-9" "94|-8" "94|-7" "94|-6" "94|-5" "94|-4" "94|-3" "94|-2" "94|-1" "94|0" "94|1" "94|2" "94|3" "94|4" "94|5" "94|6" "94|7" "94|8" "94|9" "94|10" "94|11" "94|12" "94|13" "94|14" "94|15" "94|16" "94|17" "94|18" "94|19" "94|20" "94|21" "94|22" "94|23" "94|24" "94|25" "94|26" "94|27" "94|28" "94|29" "94|30" "94|31" "94|32" "94|33" "94|34" "94|35" "94|36" "94|37" "94|38" "94|39" "94|40" "94|41" "94|42" "94|43" "94|44" "94|45" "94|46" "94|47" "94|48" "94|49" "94|50" "94|51" "94|52" "94|53" "94|54" "94|55" "94|56" "94|57" "94|58" "94|59" "94|60" "94|61" "94|62" "94|63" "94|64" "94|65" "94|66" "94|67" "94|68" "94|69" "94|70" "94|71" "94|72" "94|73" "94|74" "94|75" "94|76" "94|77" "94|78" "94|79" "94|80" "94|81" "94|82" "94|83" "94|84" "94|85" "94|86" "94|87" "94|88" "94|89" "94|90" "94|91" "94|92" "94|93" "94|94" "94|95" "94|96" "94|97" "94|98" "94|99" "94|100" "94|101" "94|102" "94|103" "94|104" "94|105" "94|106" "94|107" "94|108" "94|109" "94|110" "95|-40" "95|-39" "95|-38" "95|-37" "95|-36" "95|-35" "95|-34" "95|-33" "95|-32" "95|-31" "95|-30" "95|-29" "95|-28" "95|-27" "95|-26" "95|-25" "95|-24" "95|-23" "95|-22" "95|-21" "95|-20" "95|-19" "95|-18" "95|-17" "95|-16" "95|-15" "95|-14" "95|-13" "95|-12" "95|-11" "95|-10" "95|-9" "95|-8" "95|-7" "95|-6" "95|-5" "95|-4" "95|-3" "95|-2" "95|-1" "95|0" "95|1" "95|2" "95|3" "95|4" "95|5" "95|6" "95|7" "95|8" "95|9" "95|10" "95|11" "95|12" "95|13" "95|14" "95|15" "95|16" "95|17" "95|18" "95|19" "95|20" "95|21" "95|22" "95|23" "95|24" "95|25" "95|26" "95|27" "95|28" "95|29" "95|30" "95|31" "95|32" "95|33" "95|34" "95|35" "95|36" "95|37" "95|38" "95|39" "95|40" "95|41" "95|42" "95|43" "95|44" "95|45" "95|46" "95|47" "95|48" "95|49" "95|50" "95|51" "95|52" "95|53" "95|54" "95|55" "95|56" "95|57" "95|58" "95|59" "95|60" "95|61" "95|62" "95|63" "95|64" "95|65" "95|66" "95|67" "95|68" "95|69" "95|70" "95|71" "95|72" "95|73" "95|74" "95|75" "95|76" "95|77" "95|78" "95|79" "95|80" "95|81" "95|82" "95|83" "95|84" "95|85" "95|86" "95|87" "95|88" "95|89" "95|90" "95|91" "95|92" "95|93" "95|94" "95|95" "95|96" "95|97" "95|98" "95|99" "95|100" "95|101" "95|102" "95|103" "95|104" "95|105" "95|106" "95|107" "95|108" "95|109" "95|110" "96|-40" "96|-39" "96|-38" "96|-37" "96|-36" "96|-35" "96|-34" "96|-33" "96|-32" "96|-31" "96|-30" "96|-29" "96|-28" "96|-27" "96|-26" "96|-25" "96|-24" "96|-23" "96|-22" "96|-21" "96|-20" "96|-19" "96|-18" "96|-17" "96|-16" "96|-15" "96|-14" "96|-13" "96|-12" "96|-11" "96|-10" "96|-9" "96|-8" "96|-7" "96|-6" "96|-5" "96|-4" "96|-3" "96|-2" "96|-1" "96|0" "96|1" "96|2" "96|3" "96|4" "96|5" "96|6" "96|7" "96|8" "96|9" "96|10" "96|11" "96|12" "96|13" "96|14" "96|15" "96|16" "96|17" "96|18" "96|19" "96|20" "96|21" "96|22" "96|23" "96|24" "96|25" "96|26" "96|27" "96|28" "96|29" "96|30" "96|31" "96|32" "96|33" "96|34" "96|35" "96|36" "96|37" "96|38" "96|39" "96|40" "96|41" "96|42" "96|43" "96|44" "96|45" "96|46" "96|47" "96|48" "96|49" "96|50" "96|51" "96|52" "96|53" "96|54" "96|55" "96|56" "96|57" "96|58" "96|59" "96|60" "96|61" "96|62" "96|63" "96|64" "96|65" "96|66" "96|67" "96|68" "96|69" "96|70" "96|71" "96|72" "96|73" "96|74" "96|75" "96|76" "96|77" "96|78" "96|79" "96|80" "96|81" "96|82" "96|83" "96|84" "96|85" "96|86" "96|87" "96|88" "96|89" "96|90" "96|91" "96|92" "96|93" "96|94" "96|95" "96|96" "96|97" "96|98" "96|99" "96|100" "96|101" "96|102" "96|103" "96|104" "96|105" "96|106" "96|107" "96|108" "96|109" "96|110" "97|-40" "97|-39" "97|-38" "97|-37" "97|-36" "97|-35" "97|-34" "97|-33" "97|-32" "97|-31" "97|-30" "97|-29" "97|-28" "97|-27" "97|-26" "97|-25" "97|-24" "97|-23" "97|-22" "97|-21" "97|-20" "97|-19" "97|-18" "97|-17" "97|-16" "97|-15" "97|-14" "97|-13" "97|-12" "97|-11" "97|-10" "97|-9" "97|-8" "97|-7" "97|-6" "97|-5" "97|-4" "97|-3" "97|-2" "97|-1" "97|0" "97|1" "97|2" "97|3" "97|4" "97|5" "97|6" "97|7" "97|8" "97|9" "97|10" "97|11" "97|12" "97|13" "97|14" "97|15" "97|16" "97|17" "97|18" "97|19" "97|20" "97|21" "97|22" "97|23" "97|24" "97|25" "97|26" "97|27" "97|28" "97|29" "97|30" "97|31" "97|32" "97|33" "97|34" "97|35" "97|36" "97|37" "97|38" "97|39" "97|40" "97|41" "97|42" "97|43" "97|44" "97|45" "97|46" "97|47" "97|48" "97|49" "97|50" "97|51" "97|52" "97|53" "97|54" "97|55" "97|56" "97|57" "97|58" "97|59" "97|60" "97|61" "97|62" "97|63" "97|64" "97|65" "97|66" "97|67" "97|68" "97|69" "97|70" "97|71" "97|72" "97|73" "97|74" "97|75" "97|76" "97|77" "97|78" "97|79" "97|80" "97|81" "97|82" "97|83" "97|84" "97|85" "97|86" "97|87" "97|88" "97|89" "97|90" "97|91" "97|92" "97|93" "97|94" "97|95" "97|96" "97|97" "97|98" "97|99" "97|100" "97|101" "97|102" "97|103" "97|104" "97|105" "97|106" "97|107" "97|108" "97|109" "97|110" "98|-40" "98|-39" "98|-38" "98|-37" "98|-36" "98|-35" "98|-34" "98|-33" "98|-32" "98|-31" "98|-30" "98|-29" "98|-28" "98|-27" "98|-26" "98|-25" "98|-24" "98|-23" "98|-22" "98|-21" "98|-20" "98|-19" "98|-18" "98|-17" "98|-16" "98|-15" "98|-14" "98|-13" "98|-12" "98|-11" "98|-10" "98|-9" "98|-8" "98|-7" "98|-6" "98|-5" "98|-4" "98|-3" "98|-2" "98|-1" "98|0" "98|1" "98|2" "98|3" "98|4" "98|5" "98|6" "98|7" "98|8" "98|9" "98|10" "98|11" "98|12" "98|13" "98|14" "98|15" "98|16" "98|17" "98|18" "98|19" "98|20" "98|21" "98|22" "98|23" "98|24" "98|25" "98|26" "98|27" "98|28" "98|29" "98|30" "98|31" "98|32" "98|33" "98|34" "98|35" "98|36" "98|37" "98|38" "98|39" "98|40" "98|41" "98|42" "98|43" "98|44" "98|45" "98|46" "98|47" "98|48" "98|49" "98|50" "98|51" "98|52" "98|53" "98|54" "98|55" "98|56" "98|57" "98|58" "98|59" "98|60" "98|61" "98|62" "98|63" "98|64" "98|65" "98|66" "98|67" "98|68" "98|69" "98|70" "98|71" "98|72" "98|73" "98|74" "98|75" "98|76" "98|77" "98|78" "98|79" "98|80" "98|81" "98|82" "98|83" "98|84" "98|85" "98|86" "98|87" "98|88" "98|89" "98|90" "98|91" "98|92" "98|93" "98|94" "98|95" "98|96" "98|97" "98|98" "98|99" "98|100" "98|101" "98|102" "98|103" "98|104" "98|105" "98|106" "98|107" "98|108" "98|109" "98|110" "99|-40" "99|-39" "99|-38" "99|-37" "99|-36" "99|-35" "99|-34" "99|-33" "99|-32" "99|-31" "99|-30" "99|-29" "99|-28" "99|-27" "99|-26" "99|-25" "99|-24" "99|-23" "99|-22" "99|-21" "99|-20" "99|-19" "99|-18" "99|-17" "99|-16" "99|-15" "99|-14" "99|-13" "99|-12" "99|-11" "99|-10" "99|-9" "99|-8" "99|-7" "99|-6" "99|-5" "99|-4" "99|-3" "99|-2" "99|-1" "99|0" "99|1" "99|2" "99|3" "99|4" "99|5" "99|6" "99|7" "99|8" "99|9" "99|10" "99|11" "99|12" "99|13" "99|14" "99|15" "99|16" "99|17" "99|18" "99|19" "99|20" "99|21" "99|22" "99|23" "99|24" "99|25" "99|26" "99|27" "99|28" "99|29" "99|30" "99|31" "99|32" "99|33" "99|34" "99|35" "99|36" "99|37" "99|38" "99|39" "99|40" "99|41" "99|42" "99|43" "99|44" "99|45" "99|46" "99|47" "99|48" "99|49" "99|50" "99|51" "99|52" "99|53" "99|54" "99|55" "99|56" "99|57" "99|58" "99|59" "99|60" "99|61" "99|62" "99|63" "99|64" "99|65" "99|66" "99|67" "99|68" "99|69" "99|70" "99|71" "99|72" "99|73" "99|74" "99|75" "99|76" "99|77" "99|78" "99|79" "99|80" "99|81" "99|82" "99|83" "99|84" "99|85" "99|86" "99|87" "99|88" "99|89" "99|90" "99|91" "99|92" "99|93" "99|94" "99|95" "99|96" "99|97" "99|98" "99|99" "99|100" "99|101" "99|102" "99|103" "99|104" "99|105" "99|106" "99|107" "99|108" "99|109" "99|110" "100|-40" "100|-39" "100|-38" "100|-37" "100|-36" "100|-35" "100|-34" "100|-33" "100|-32" "100|-31" "100|-30" "100|-29" "100|-28" "100|-27" "100|-26" "100|-25" "100|-24" "100|-23" "100|-22" "100|-21" "100|-20" "100|-19" "100|-18" "100|-17" "100|-16" "100|-15" "100|-14" "100|-13" "100|-12" "100|-11" "100|-10" "100|-9" "100|-8" "100|-7" "100|-6" "100|-5" "100|-4" "100|-3" "100|-2" "100|-1" "100|0" "100|1" "100|2" "100|3" "100|4" "100|5" "100|6" "100|7" "100|8" "100|9" "100|10" "100|11" "100|12" "100|13" "100|14" "100|15" "100|16" "100|17" "100|18" "100|19" "100|20" "100|21" "100|22" "100|23" "100|24" "100|25" "100|26" "100|27" "100|28" "100|29" "100|30" "100|31" "100|32" "100|33" "100|34" "100|35" "100|36" "100|37" "100|38" "100|39" "100|40" "100|41" "100|42" "100|43" "100|44" "100|45" "100|46" "100|47" "100|48" "100|49" "100|50" "100|51" "100|52" "100|53" "100|54" "100|55" "100|56" "100|57" "100|58" "100|59" "100|60" "100|61" "100|62" "100|63" "100|64" "100|65" "100|66" "100|67" "100|68" "100|69" "100|70" "100|71" "100|72" "100|73" "100|74" "100|75" "100|76" "100|77" "100|78" "100|79" "100|80" "100|81" "100|82" "100|83" "100|84" "100|85" "100|86" "100|87" "100|88" "100|89" "100|90" "100|91" "100|92" "100|93" "100|94" "100|95" "100|96" "100|97" "100|98" "100|99" "100|100" "100|101" "100|102" "100|103" "100|104" "100|105" "100|106" "100|107" "100|108" "100|109" "100|110" "101|-40" "101|-39" "101|-38" "101|-37" "101|-36" "101|-35" "101|-34" "101|-33" "101|-32" "101|-31" "101|-30" "101|-29" "101|-28" "101|-27" "101|-26" "101|-25" "101|-24" "101|-23" "101|-22" "101|-21" "101|-20" "101|-19" "101|-18" "101|-17" "101|-16" "101|-15" "101|-14" "101|-13" "101|-12" "101|-11" "101|-10" "101|-9" "101|-8" "101|-7" "101|-6" "101|-5" "101|-4" "101|-3" "101|-2" "101|-1" "101|0" "101|1" "101|2" "101|3" "101|4" "101|5" "101|6" "101|7" "101|8" "101|9" "101|10" "101|11" "101|12" "101|13" "101|14" "101|15" "101|16" "101|17" "101|18" "101|19" "101|20" "101|21" "101|22" "101|23" "101|24" "101|25" "101|26" "101|27" "101|28" "101|29" "101|30" "101|31" "101|32" "101|33" "101|34" "101|35" "101|36" "101|37" "101|38" "101|39" "101|40" "101|41" "101|42" "101|43" "101|44" "101|45" "101|46" "101|47" "101|48" "101|49" "101|50" "101|51" "101|52" "101|53" "101|54" "101|55" "101|56" "101|57" "101|58" "101|59" "101|60" "101|61" "101|62" "101|63" "101|64" "101|65" "101|66" "101|67" "101|68" "101|69" "101|70" "101|71" "101|72" "101|73" "101|74" "101|75" "101|76" "101|77" "101|78" "101|79" "101|80" "101|81" "101|82" "101|83" "101|84" "101|85" "101|86" "101|87" "101|88" "101|89" "101|90" "101|91" "101|92" "101|93" "101|94" "101|95" "101|96" "101|97" "101|98" "101|99" "101|100" "101|101" "101|102" "101|103" "101|104" "101|105" "101|106" "101|107" "101|108" "101|109" "101|110" "102|-40" "102|-39" "102|-38" "102|-37" "102|-36" "102|-35" "102|-34" "102|-33" "102|-32" "102|-31" "102|-30" "102|-29" "102|-28" "102|-27" "102|-26" "102|-25" "102|-24" "102|-23" "102|-22" "102|-21" "102|-20" "102|-19" "102|-18" "102|-17" "102|-16" "102|-15" "102|-14" "102|-13" "102|-12" "102|-11" "102|-10" "102|-9" "102|-8" "102|-7" "102|-6" "102|-5" "102|-4" "102|-3" "102|-2" "102|-1" "102|0" "102|1" "102|2" "102|3" "102|4" "102|5" "102|6" "102|7" "102|8" "102|9" "102|10" "102|11" "102|12" "102|13" "102|14" "102|15" "102|16" "102|17" "102|18" "102|19" "102|20" "102|21" "102|22" "102|23" "102|24" "102|25" "102|26" "102|27" "102|28" "102|29" "102|30" "102|31" "102|32" "102|33" "102|34" "102|35" "102|36" "102|37" "102|38" "102|39" "102|40" "102|41" "102|42" "102|43" "102|44" "102|45" "102|46" "102|47" "102|48" "102|49" "102|50" "102|51" "102|52" "102|53" "102|54" "102|55" "102|56" "102|57" "102|58" "102|59" "102|60" "102|61" "102|62" "102|63" "102|64" "102|65" "102|66" "102|67" "102|68" "102|69" "102|70" "102|71" "102|72" "102|73" "102|74" "102|75" "102|76" "102|77" "102|78" "102|79" "102|80" "102|81" "102|82" "102|83" "102|84" "102|85" "102|86" "102|87" "102|88" "102|89" "102|90" "102|91" "102|92" "102|93" "102|94" "102|95" "102|96" "102|97" "102|98" "102|99" "102|100" "102|101" "102|102" "102|103" "102|104" "102|105" "102|106" "102|107" "102|108" "102|109" "102|110" "103|-40" "103|-39" "103|-38" "103|-37" "103|-36" "103|-35" "103|-34" "103|-33" "103|-32" "103|-31" "103|-30" "103|-29" "103|-28" "103|-27" "103|-26" "103|-25" "103|-24" "103|-23" "103|-22" "103|-21" "103|-20" "103|-19" "103|-18" "103|-17" "103|-16" "103|-15" "103|-14" "103|-13" "103|-12" "103|-11" "103|-10" "103|-9" "103|-8" "103|-7" "103|-6" "103|-5" "103|-4" "103|-3" "103|-2" "103|-1" "103|0" "103|1" "103|2" "103|3" "103|4" "103|5" "103|6" "103|7" "103|8" "103|9" "103|10" "103|11" "103|12" "103|13" "103|14" "103|15" "103|16" "103|17" "103|18" "103|19" "103|20" "103|21" "103|22" "103|23" "103|24" "103|25" "103|26" "103|27" "103|28" "103|29" "103|30" "103|31" "103|32" "103|33" "103|34" "103|35" "103|36" "103|37" "103|38" "103|39" "103|40" "103|41" "103|42" "103|43" "103|44" "103|45" "103|46" "103|47" "103|48" "103|49" "103|50" "103|51" "103|52" "103|53" "103|54" "103|55" "103|56" "103|57" "103|58" "103|59" "103|60" "103|61" "103|62" "103|63" "103|64" "103|65" "103|66" "103|67" "103|68" "103|69" "103|70" "103|71" "103|72" "103|73" "103|74" "103|75" "103|76" "103|77" "103|78" "103|79" "103|80" "103|81" "103|82" "103|83" "103|84" "103|85" "103|86" "103|87" "103|88" "103|89" "103|90" "103|91" "103|92" "103|93" "103|94" "103|95" "103|96" "103|97" "103|98" "103|99" "103|100" "103|101" "103|102" "103|103" "103|104" "103|105" "103|106" "103|107" "103|108" "103|109" "103|110" "104|-40" "104|-39" "104|-38" "104|-37" "104|-36" "104|-35" "104|-34" "104|-33" "104|-32" "104|-31" "104|-30" "104|-29" "104|-28" "104|-27" "104|-26" "104|-25" "104|-24" "104|-23" "104|-22" "104|-21" "104|-20" "104|-19" "104|-18" "104|-17" "104|-16" "104|-15" "104|-14" "104|-13" "104|-12" "104|-11" "104|-10" "104|-9" "104|-8" "104|-7" "104|-6" "104|-5" "104|-4" "104|-3" "104|-2" "104|-1" "104|0" "104|1" "104|2" "104|3" "104|4" "104|5" "104|6" "104|7" "104|8" "104|9" "104|10" "104|11" "104|12" "104|13" "104|14" "104|15" "104|16" "104|17" "104|18" "104|19" "104|20" "104|21" "104|22" "104|23" "104|24" "104|25" "104|26" "104|27" "104|28" "104|29" "104|30" "104|31" "104|32" "104|33" "104|34" "104|35" "104|36" "104|37" "104|38" "104|39" "104|40" "104|41" "104|42" "104|43" "104|44" "104|45" "104|46" "104|47" "104|48" "104|49" "104|50" "104|51" "104|52" "104|53" "104|54" "104|55" "104|56" "104|57" "104|58" "104|59" "104|60" "104|61" "104|62" "104|63" "104|64" "104|65" "104|66" "104|67" "104|68" "104|69" "104|70" "104|71" "104|72" "104|73" "104|74" "104|75" "104|76" "104|77" "104|78" "104|79" "104|80" "104|81" "104|82" "104|83" "104|84" "104|85" "104|86" "104|87" "104|88" "104|89" "104|90" "104|91" "104|92" "104|93" "104|94" "104|95" "104|96" "104|97" "104|98" "104|99" "104|100" "104|101" "104|102" "104|103" "104|104" "104|105" "104|106" "104|107" "104|108" "104|109" "104|110" "105|-40" "105|-39" "105|-38" "105|-37" "105|-36" "105|-35" "105|-34" "105|-33" "105|-32" "105|-31" "105|-30" "105|-29" "105|-28" "105|-27" "105|-26" "105|-25" "105|-24" "105|-23" "105|-22" "105|-21" "105|-20" "105|-19" "105|-18" "105|-17" "105|-16" "105|-15" "105|-14" "105|-13" "105|-12" "105|-11" "105|-10" "105|-9" "105|-8" "105|-7" "105|-6" "105|-5" "105|-4" "105|-3" "105|-2" "105|-1" "105|0" "105|1" "105|2" "105|3" "105|4" "105|5" "105|6" "105|7" "105|8" "105|9" "105|10" "105|11" "105|12" "105|13" "105|14" "105|15" "105|16" "105|17" "105|18" "105|19" "105|20" "105|21" "105|22" "105|23" "105|24" "105|25" "105|26" "105|27" "105|28" "105|29" "105|30" "105|31" "105|32" "105|33" "105|34" "105|35" "105|36" "105|37" "105|38" "105|39" "105|40" "105|41" "105|42" "105|43" "105|44" "105|45" "105|46" "105|47" "105|48" "105|49" "105|50" "105|51" "105|52" "105|53" "105|54" "105|55" "105|56" "105|57" "105|58" "105|59" "105|60" "105|61" "105|62" "105|63" "105|64" "105|65" "105|66" "105|67" "105|68" "105|69" "105|70" "105|71" "105|72" "105|73" "105|74" "105|75" "105|76" "105|77" "105|78" "105|79" "105|80" "105|81" "105|82" "105|83" "105|84" "105|85" "105|86" "105|87" "105|88" "105|89" "105|90" "105|91" "105|92" "105|93" "105|94" "105|95" "105|96" "105|97" "105|98" "105|99" "105|100" "105|101" "105|102" "105|103" "105|104" "105|105" "105|106" "105|107" "105|108" "105|109" "105|110" "106|-40" "106|-39" "106|-38" "106|-37" "106|-36" "106|-35" "106|-34" "106|-33" "106|-32" "106|-31" "106|-30" "106|-29" "106|-28" "106|-27" "106|-26" "106|-25" "106|-24" "106|-23" "106|-22" "106|-21" "106|-20" "106|-19" "106|-18" "106|-17" "106|-16" "106|-15" "106|-14" "106|-13" "106|-12" "106|-11" "106|-10" "106|-9" "106|-8" "106|-7" "106|-6" "106|-5" "106|-4" "106|-3" "106|-2" "106|-1" "106|0" "106|1" "106|2" "106|3" "106|4" "106|5" "106|6" "106|7" "106|8" "106|9" "106|10" "106|11" "106|12" "106|13" "106|14" "106|15" "106|16" "106|17" "106|18" "106|19" "106|20" "106|21" "106|22" "106|23" "106|24" "106|25" "106|26" "106|27" "106|28" "106|29" "106|30" "106|31" "106|32" "106|33" "106|34" "106|35" "106|36" "106|37" "106|38" "106|39" "106|40" "106|41" "106|42" "106|43" "106|44" "106|45" "106|46" "106|47" "106|48" "106|49" "106|50" "106|51" "106|52" "106|53" "106|54" "106|55" "106|56" "106|57" "106|58" "106|59" "106|60" "106|61" "106|62" "106|63" "106|64" "106|65" "106|66" "106|67" "106|68" "106|69" "106|70" "106|71" "106|72" "106|73" "106|74" "106|75" "106|76" "106|77" "106|78" "106|79" "106|80" "106|81" "106|82" "106|83" "106|84" "106|85" "106|86" "106|87" "106|88" "106|89" "106|90" "106|91" "106|92" "106|93" "106|94" "106|95" "106|96" "106|97" "106|98" "106|99" "106|100" "106|101" "106|102" "106|103" "106|104" "106|105" "106|106" "106|107" "106|108" "106|109" "106|110" "107|-40" "107|-39" "107|-38" "107|-37" "107|-36" "107|-35" "107|-34" "107|-33" "107|-32" "107|-31" "107|-30" "107|-29" "107|-28" "107|-27" "107|-26" "107|-25" "107|-24" "107|-23" "107|-22" "107|-21" "107|-20" "107|-19" "107|-18" "107|-17" "107|-16" "107|-15" "107|-14" "107|-13" "107|-12" "107|-11" "107|-10" "107|-9" "107|-8" "107|-7" "107|-6" "107|-5" "107|-4" "107|-3" "107|-2" "107|-1" "107|0" "107|1" "107|2" "107|3" "107|4" "107|5" "107|6" "107|7" "107|8" "107|9" "107|10" "107|11" "107|12" "107|13" "107|14" "107|15" "107|16" "107|17" "107|18" "107|19" "107|20" "107|21" "107|22" "107|23" "107|24" "107|25" "107|26" "107|27" "107|28" "107|29" "107|30" "107|31" "107|32" "107|33" "107|34" "107|35" "107|36" "107|37" "107|38" "107|39" "107|40" "107|41" "107|42" "107|43" "107|44" "107|45" "107|46" "107|47" "107|48" "107|49" "107|50" "107|51" "107|52" "107|53" "107|54" "107|55" "107|56" "107|57" "107|58" "107|59" "107|60" "107|61" "107|62" "107|63" "107|64" "107|65" "107|66" "107|67" "107|68" "107|69" "107|70" "107|71" "107|72" "107|73" "107|74" "107|75" "107|76" "107|77" "107|78" "107|79" "107|80" "107|81" "107|82" "107|83" "107|84" "107|85" "107|86" "107|87" "107|88" "107|89" "107|90" "107|91" "107|92" "107|93" "107|94" "107|95" "107|96" "107|97" "107|98" "107|99" "107|100" "107|101" "107|102" "107|103" "107|104" "107|105" "107|106" "107|107" "107|108" "107|109" "107|110" "108|-40" "108|-39" "108|-38" "108|-37" "108|-36" "108|-35" "108|-34" "108|-33" "108|-32" "108|-31" "108|-30" "108|-29" "108|-28" "108|-27" "108|-26" "108|-25" "108|-24" "108|-23" "108|-22" "108|-21" "108|-20" "108|-19" "108|-18" "108|-17" "108|-16" "108|-15" "108|-14" "108|-13" "108|-12" "108|-11" "108|-10" "108|-9" "108|-8" "108|-7" "108|-6" "108|-5" "108|-4" "108|-3" "108|-2" "108|-1" "108|0" "108|1" "108|2" "108|3" "108|4" "108|5" "108|6" "108|7" "108|8" "108|9" "108|10" "108|11" "108|12" "108|13" "108|14" "108|15" "108|16" "108|17" "108|18" "108|19" "108|20" "108|21" "108|22" "108|23" "108|24" "108|25" "108|26" "108|27" "108|28" "108|29" "108|30" "108|31" "108|32" "108|33" "108|34" "108|35" "108|36" "108|37" "108|38" "108|39" "108|40" "108|41" "108|42" "108|43" "108|44" "108|45" "108|46" "108|47" "108|48" "108|49" "108|50" "108|51" "108|52" "108|53" "108|54" "108|55" "108|56" "108|57" "108|58" "108|59" "108|60" "108|61" "108|62" "108|63" "108|64" "108|65" "108|66" "108|67" "108|68" "108|69" "108|70" "108|71" "108|72" "108|73" "108|74" "108|75" "108|76" "108|77" "108|78" "108|79" "108|80" "108|81" "108|82" "108|83" "108|84" "108|85" "108|86" "108|87" "108|88" "108|89" "108|90" "108|91" "108|92" "108|93" "108|94" "108|95" "108|96" "108|97" "108|98" "108|99" "108|100" "108|101" "108|102" "108|103" "108|104" "108|105" "108|106" "108|107" "108|108" "108|109" "108|110" "109|-40" "109|-39" "109|-38" "109|-37" "109|-36" "109|-35" "109|-34" "109|-33" "109|-32" "109|-31" "109|-30" "109|-29" "109|-28" "109|-27" "109|-26" "109|-25" "109|-24" "109|-23" "109|-22" "109|-21" "109|-20" "109|-19" "109|-18" "109|-17" "109|-16" "109|-15" "109|-14" "109|-13" "109|-12" "109|-11" "109|-10" "109|-9" "109|-8" "109|-7" "109|-6" "109|-5" "109|-4" "109|-3" "109|-2" "109|-1" "109|0" "109|1" "109|2" "109|3" "109|4" "109|5" "109|6" "109|7" "109|8" "109|9" "109|10" "109|11" "109|12" "109|13" "109|14" "109|15" "109|16" "109|17" "109|18" "109|19" "109|20" "109|21" "109|22" "109|23" "109|24" "109|25" "109|26" "109|27" "109|28" "109|29" "109|30" "109|31" "109|32" "109|33" "109|34" "109|35" "109|36" "109|37" "109|38" "109|39" "109|40" "109|41" "109|42" "109|43" "109|44" "109|45" "109|46" "109|47" "109|48" "109|49" "109|50" "109|51" "109|52" "109|53" "109|54" "109|55" "109|56" "109|57" "109|58" "109|59" "109|60" "109|61" "109|62" "109|63" "109|64" "109|65" "109|66" "109|67" "109|68" "109|69" "109|70" "109|71" "109|72" "109|73" "109|74" "109|75" "109|76" "109|77" "109|78" "109|79" "109|80" "109|81" "109|82" "109|83" "109|84" "109|85" "109|86" "109|87" "109|88" "109|89" "109|90" "109|91" "109|92" "109|93" "109|94" "109|95" "109|96" "109|97" "109|98" "109|99" "109|100" "109|101" "109|102" "109|103" "109|104" "109|105" "109|106" "109|107" "109|108" "109|109" "109|110" "110|-40" "110|-39" "110|-38" "110|-37" "110|-36" "110|-35" "110|-34" "110|-33" "110|-32" "110|-31" "110|-30" "110|-29" "110|-28" "110|-27" "110|-26" "110|-25" "110|-24" "110|-23" "110|-22" "110|-21" "110|-20" "110|-19" "110|-18" "110|-17" "110|-16" "110|-15" "110|-14" "110|-13" "110|-12" "110|-11" "110|-10" "110|-9" "110|-8" "110|-7" "110|-6" "110|-5" "110|-4" "110|-3" "110|-2" "110|-1" "110|0" "110|1" "110|2" "110|3" "110|4" "110|5" "110|6" "110|7" "110|8" "110|9" "110|10" "110|11" "110|12" "110|13" "110|14" "110|15" "110|16" "110|17" "110|18" "110|19" "110|20" "110|21" "110|22" "110|23" "110|24" "110|25" "110|26" "110|27" "110|28" "110|29" "110|30" "110|31" "110|32" "110|33" "110|34" "110|35" "110|36" "110|37" "110|38" "110|39" "110|40" "110|41" "110|42" "110|43" "110|44" "110|45" "110|46" "110|47" "110|48" "110|49" "110|50" "110|51" "110|52" "110|53" "110|54" "110|55" "110|56" "110|57" "110|58" "110|59" "110|60" "110|61" "110|62" "110|63" "110|64" "110|65" "110|66" "110|67" "110|68" "110|69" "110|70" "110|71" "110|72" "110|73" "110|74" "110|75" "110|76" "110|77" "110|78" "110|79" "110|80" "110|81" "110|82" "110|83" "110|84" "110|85" "110|86" "110|87" "110|88" "110|89" "110|90" "110|91" "110|92" "110|93" "110|94" "110|95" "110|96" "110|97" "110|98" "110|99" "110|100" "110|101" "110|102" "110|103" "110|104" "110|105" "110|106" "110|107" "110|108" "110|109" "110|110"

 "0" "0" "0" "0" "0" "0" "0" "0" "0" "0" "0" "0" "0" "0" "0" "0" "0" "0" "0" "0" "0" "0" "0" "0" "0" "0" "0" "0" "0" "0" "0" "0" "0" "0" "0" "0" "0" "0" "0" "0" "0" "0" "0" "0" "0" "0" "0" "0" "0" "0" "0" "0" "0" "0" "0" "0" "0" "0" "0" "0" "0" "0" "0" "0" "0" "0" "0" "0" "0" "0" "0" "0" "0" "0" "0" "0" "0" "0" "0" "0" "0" "0" "0" "0" "0" "0" "0" "0" "0" "0" "0" "0" "0" "0" "0" "0" "0" "0" "0" "0" "0" "0" "0" "0" "0" "0" "0" "0" "0" "0" "0" "0" "0" "0" "0" "0" "0" "0" "0" "0" "0" "0" "0" "0" "0" "0" "0" "0" "0" "0" "0" "0" "0" "0" "0" "0" "0" "0" "0" "0" "0" "0" "0" "0" "0" "0" "0" "0" "0" "0" "0" "0" "0" "0" "0" "0" "0" "0" "0" "0" "0" "0" "0" "0" "0" "0" "0" "0" "0" "0" "0" "0" "0" "0" "0" "0" "0" "0" "0" "0" "0" "0" "0" "0" "0" "0" "0" "0" "0" "0" "0" "0" "0" "0" "0" "0" "0" "0" "0" "0" "0" "0" "0" "0" "0" "0" "0" "0" "0" "0" "0" "0" "0" "0" "0" "0" "0" "0" "0" "0" "0" "0" "0" "0" "0" "0" "0" "0" "0" "0" "0" "0" "0" "0" "0" "0" "0" "0" "0" "0" "0" "0" "0" "0" "0" "0" "0" "0" "0" "0" "0" "0" "0" "0" "0" "0" "0" "0" "0" "0" "0" "0" "0" "0" "0" "0" "0" "0" "0" "0" "0" "0" "0" "0" "0" "0" "0" "0" "0" "0" "0" "0" "0" "0" "0" "0" "0" "0" "0" "0" "0" "0" "0" "0" "0" "0" "0" "0" "0" "0" "0" "0" "0" "0" "0" "0" "0" "0" "0" "0" "0" "0" "0" "0" "0" "0" "0" "0" "0" "0" "0" "0" "0" "0" "0" "0" "0" "0" "0" "0" "0" "0" "0" "0" "0" "0" "0" "0" "0" "0" "0" "0" "0" "0" "0" "0" "0" "0" "0" "0" "0" "0" "0" "0" "0" "0" "0" "0" "0" "0" "0" "0" "0" "0" "0" "0" "0" "0" "0" "0" "0" "0" "0" "0" "0" "0" "0" "0" "0" "0" "0" "0" "0" "0" "0" "0" "0" "0" "0" "0" "0" "0" "0" "0" "0" "0" "0" "0" "0" "0" "0" "0" "0" "0" "0" "0" "0" "0" "0" "0" "0" "0" "0" "0" "0" "0" "0" "0" "0" "0" "0" "0" "0" "0" "0" "0" "0" "0" "0" "0" "0" "0" "0" "0" "0" "0" "0" "0" "0" "0" "0" "0" "0" "0" "0" "0" "0" "0" "0" "0" "0" "0" "0" "0" "0" "0" "0" "0" "0" "0" "0" "0" "0" "0" "0" "0" "0" "0" "0" "0" "0" "0" "0" "0" "0" "0" "0" "0" "0" "0" "0" "0" "0" "0" "0" "0" "0" "0" "0" "0" "0" "0" "0" "0" "0" "0" "0" "0" "0" "0" "0" "0" "0" "0" "0" "0" "0" "0" "0" "0" "0" "0" "0" "0" "0" "0" "0" "0" "0" "0" "0" "0" "0" "0" "0" "0" "0" "0" "0" "0" "0" "0" "0" "0" "0" "0" "0" "0" "0" "0" "0" "0" "0" "0" "0" "0" "0" "0" "0" "0" "0" "0" "0" "0" "0" "0" "0" "0" "0" "0" "0" "0" "0" "0" "0" "0" "0" "0" "0" "0" "0" "0" "0" "0" "0" "0" "0" "0" "0" "0" "0" "0" "0" "0" "0" "0" "0" "0" "0" "0" "0" "0" "0" "0" "0" "0" "0" "0" "0" "0" "0" "0" "0" "0" "0" "0" "0" "0" "0" "0" "0" "0" "0" "0" "0" "0" "0" "0" "0" "0" "0" "0" "0" "0" "0" "0" "0" "0" "0" "0" "0" "0" "0" "0" "0" "0" "0" "0" "0" "0" "0" "0" "0" "0" "0" "0" "0" "0" "0" "0" "0" "0" "0" "0" "0" "0" "0" "0" "0" "0" "0" "0" "0" "0" "0" "0" "0" "0" "0" "0" "0" "0" "0" "0" "0" "0" "0" "0" "0" "0" "0" "0" "0" "0" "0" "0" "0" "0" "0" "0" "0" "0" "0" "0" "0" "0" "0" "0" "0" "0" "0" "0" "0" "0" "0" "0" "0" "0" "0" "0" "0" "0" "0" "0" "0" "0" "0" "0" "0" "0" "0" "0" "0" "0" "0" "0" "0" "0" "0" "0" "0" "0" "0" "0" "0" "0" "0" "0" "0" "0" "0" "0" "0" "0" "0" "0" "0" "0" "0" "0" "0" "0" "0" "0" "0" "0" "0" "0" "0" "0" "757.7319587628866" "664.9484536082475" "634.020618556701" "639.1752577319588" "639.1752577319588" "639.1752577319588" "639.1752577319588" "639.1752577319588" "639.1752577319588" "639.1752577319588" "639.1752577319588" "639.1752577319588" "639.1752577319588" "639.1752577319588" "639.1752577319588" "639.1752577319588" "639.1752577319588" "639.1752577319588" "639.1752577319588" "639.1752577319588" "639.1752577319588" "639.1752577319588" "639.1752577319588" "639.1752577319588" "639.1752577319588" "639.1752577319588" "639.1752577319588" "639.1752577319588" "639.1752577319588" "639.1752577319588" "639.1752577319588" "639.1752577319588" "639.1752577319588" "639.1752577319588" "639.1752577319588" "639.1752577319588" "639.1752577319588" "639.1752577319588" "639.1752577319588" "639.1752577319588" "639.1752577319588" "639.1752577319588" "639.1752577319588" "639.1752577319588" "639.1752577319588" "639.1752577319588" "639.1752577319588" "639.1752577319588" "639.1752577319588" "639.1752577319588" "639.1752577319588" "639.1752577319588" "639.1752577319588" "639.1752577319588" "639.1752577319588" "639.1752577319588" "639.1752577319588" "639.1752577319588" "639.1752577319588" "639.1752577319588" "639.1752577319588" "639.1752577319588" "639.1752577319588" "639.1752577319588" "639.1752577319588" "639.1752577319588" "639.1752577319588" "639.1752577319588" "639.1752577319588" "639.1752577319588" "639.1752577319588" "639.1752577319588" "639.1752577319588" "639.1752577319588" "639.1752577319588" "639.1752577319588" "639.1752577319588" "639.1752577319588" "639.1752577319588" "639.1752577319588" "639.1752577319588" "639.1752577319588" "639.1752577319588" "639.1752577319588" "639.1752577319588" "639.1752577319588" "639.1752577319588" "639.1752577319588" "639.1752577319588" "639.1752577319588" "639.1752577319588" "639.1752577319588" "639.1752577319588" "639.1752577319588" "639.1752577319588" "639.1752577319588" "639.1752577319588" "639.1752577319588" "639.1752577319588" "639.1752577319588" "639.1752577319588" "639.1752577319588" "639.1752577319588" "639.1752577319588" "639.1752577319588" "639.1752577319588" "639.1752577319588" "639.1752577319588" "639.1752577319588" "639.1752577319588" "639.1752577319588" "639.1752577319588" "639.1752577319588" "639.1752577319588" "639.1752577319588" "639.1752577319588" "639.1752577319588" "639.1752577319588" "639.1752577319588" "639.1752577319588" "639.1752577319588" "639.1752577319588" "639.1752577319588" "639.1752577319588" "639.1752577319588" "639.1752577319588" "639.1752577319588" "639.1752577319588" "639.1752577319588" "639.1752577319588" "639.1752577319588" "639.1752577319588" "639.1752577319588" "639.1752577319588" "639.1752577319588" "639.1752577319588" "639.1752577319588" "639.1752577319588" "639.1752577319588" "639.1752577319588" "0" "0" "0" "0" "0" "0" "0" "0" "0" "0" "0" "773.1958762886599" "670.1030927835052" "634.020618556701" "639.1752577319588" "639.1752577319588" "639.1752577319588" "639.1752577319588" "639.1752577319588" "639.1752577319588" "639.1752577319588" "639.1752577319588" "639.1752577319588" "639.1752577319588" "639.1752577319588" "639.1752577319588" "639.1752577319588" "639.1752577319588" "639.1752577319588" "639.1752577319588" "639.1752577319588" "639.1752577319588" "639.1752577319588" "639.1752577319588" "639.1752577319588" "639.1752577319588" "639.1752577319588" "639.1752577319588" "639.1752577319588" "639.1752577319588" "639.1752577319588" "639.1752577319588" "639.1752577319588" "639.1752577319588" "639.1752577319588" "639.1752577319588" "639.1752577319588" "639.1752577319588" "639.1752577319588" "639.1752577319588" "639.1752577319588" "639.1752577319588" "639.1752577319588" "639.1752577319588" "639.1752577319588" "639.1752577319588" "639.1752577319588" "639.1752577319588" "639.1752577319588" "639.1752577319588" "639.1752577319588" "639.1752577319588" "639.1752577319588" "639.1752577319588" "639.1752577319588" "639.1752577319588" "639.1752577319588" "639.1752577319588" "639.1752577319588" "639.1752577319588" "639.1752577319588" "639.1752577319588" "639.1752577319588" "639.1752577319588" "639.1752577319588" "639.1752577319588" "639.1752577319588" "639.1752577319588" "639.1752577319588" "639.1752577319588" "639.1752577319588" "639.1752577319588" "639.1752577319588" "639.1752577319588" "639.1752577319588" "639.1752577319588" "639.1752577319588" "639.1752577319588" "639.1752577319588" "639.1752577319588" "639.1752577319588" "639.1752577319588" "639.1752577319588" "639.1752577319588" "639.1752577319588" "639.1752577319588" "639.1752577319588" "639.1752577319588" "639.1752577319588" "639.1752577319588" "639.1752577319588" "639.1752577319588" "639.1752577319588" "639.1752577319588" "639.1752577319588" "639.1752577319588" "639.1752577319588" "639.1752577319588" "639.1752577319588" "639.1752577319588" "639.1752577319588" "639.1752577319588" "639.1752577319588" "639.1752577319588" "639.1752577319588" "639.1752577319588" "639.1752577319588" "639.1752577319588" "639.1752577319588" "639.1752577319588" "639.1752577319588" "639.1752577319588" "639.1752577319588" "639.1752577319588" "639.1752577319588" "639.1752577319588" "639.1752577319588" "639.1752577319588" "639.1752577319588" "639.1752577319588" "639.1752577319588" "639.1752577319588" "639.1752577319588" "639.1752577319588" "639.1752577319588" "639.1752577319588" "639.1752577319588" "639.1752577319588" "639.1752577319588" "639.1752577319588" "639.1752577319588" "639.1752577319588" "639.1752577319588" "639.1752577319588" "639.1752577319588" "639.1752577319588" "639.1752577319588" "639.1752577319588" "639.1752577319588" "639.1752577319588" "639.1752577319588" "0" "0" "0" "0" "0" "0" "0" "0" "0" "0" "0" "721.6494845360825" "644.3298969072165" "639.1752577319588" "639.1752577319588" "639.1752577319588" "639.1752577319588" "639.1752577319588" "639.1752577319588" "639.1752577319588" "639.1752577319588" "639.1752577319588" "639.1752577319588" "639.1752577319588" "639.1752577319588" "639.1752577319588" "639.1752577319588" "639.1752577319588" "639.1752577319588" "639.1752577319588" "639.1752577319588" "639.1752577319588" "639.1752577319588" "639.1752577319588" "639.1752577319588" "639.1752577319588" "639.1752577319588" "639.1752577319588" "639.1752577319588" "639.1752577319588" "639.1752577319588" "639.1752577319588" "639.1752577319588" "639.1752577319588" "639.1752577319588" "639.1752577319588" "639.1752577319588" "639.1752577319588" "639.1752577319588" "639.1752577319588" "639.1752577319588" "639.1752577319588" "639.1752577319588" "639.1752577319588" "639.1752577319588" "639.1752577319588" "639.1752577319588" "639.1752577319588" "639.1752577319588" "639.1752577319588" "639.1752577319588" "639.1752577319588" "639.1752577319588" "639.1752577319588" "639.1752577319588" "639.1752577319588" "639.1752577319588" "639.1752577319588" "639.1752577319588" "639.1752577319588" "639.1752577319588" "639.1752577319588" "639.1752577319588" "639.1752577319588" "639.1752577319588" "639.1752577319588" "639.1752577319588" "639.1752577319588" "639.1752577319588" "639.1752577319588" "639.1752577319588" "639.1752577319588" "639.1752577319588" "639.1752577319588" "639.1752577319588" "639.1752577319588" "639.1752577319588" "639.1752577319588" "639.1752577319588" "639.1752577319588" "639.1752577319588" "639.1752577319588" "639.1752577319588" "639.1752577319588" "639.1752577319588" "639.1752577319588" "639.1752577319588" "639.1752577319588" "639.1752577319588" "639.1752577319588" "639.1752577319588" "639.1752577319588" "639.1752577319588" "639.1752577319588" "639.1752577319588" "639.1752577319588" "639.1752577319588" "639.1752577319588" "639.1752577319588" "639.1752577319588" "639.1752577319588" "639.1752577319588" "639.1752577319588" "639.1752577319588" "639.1752577319588" "639.1752577319588" "639.1752577319588" "639.1752577319588" "639.1752577319588" "639.1752577319588" "639.1752577319588" "639.1752577319588" "639.1752577319588" "639.1752577319588" "639.1752577319588" "639.1752577319588" "639.1752577319588" "639.1752577319588" "639.1752577319588" "639.1752577319588" "639.1752577319588" "639.1752577319588" "639.1752577319588" "639.1752577319588" "639.1752577319588" "639.1752577319588" "639.1752577319588" "639.1752577319588" "639.1752577319588" "639.1752577319588" "639.1752577319588" "639.1752577319588" "639.1752577319588" "639.1752577319588" "639.1752577319588" "639.1752577319588" "639.1752577319588" "639.1752577319588" "639.1752577319588" "639.1752577319588" "639.1752577319588" "0" "0" "0" "0" "0" "0" "0" "0" "0" "0" "0" "742.2680412371135" "649.4845360824743" "639.1752577319588" "639.1752577319588" "639.1752577319588" "639.1752577319588" "639.1752577319588" "639.1752577319588" "639.1752577319588" "639.1752577319588" "639.1752577319588" "639.1752577319588" "639.1752577319588" "639.1752577319588" "639.1752577319588" "639.1752577319588" "639.1752577319588" "639.1752577319588" "639.1752577319588" "639.1752577319588" "639.1752577319588" "639.1752577319588" "639.1752577319588" "639.1752577319588" "639.1752577319588" "639.1752577319588" "639.1752577319588" "639.1752577319588" "639.1752577319588" "639.1752577319588" "639.1752577319588" "639.1752577319588" "639.1752577319588" "639.1752577319588" "639.1752577319588" "639.1752577319588" "639.1752577319588" "639.1752577319588" "639.1752577319588" "639.1752577319588" "639.1752577319588" "639.1752577319588" "639.1752577319588" "639.1752577319588" "639.1752577319588" "639.1752577319588" "639.1752577319588" "639.1752577319588" "639.1752577319588" "639.1752577319588" "639.1752577319588" "639.1752577319588" "639.1752577319588" "639.1752577319588" "639.1752577319588" "639.1752577319588" "639.1752577319588" "639.1752577319588" "639.1752577319588" "639.1752577319588" "639.1752577319588" "639.1752577319588" "639.1752577319588" "639.1752577319588" "639.1752577319588" "639.1752577319588" "639.1752577319588" "639.1752577319588" "639.1752577319588" "639.1752577319588" "639.1752577319588" "639.1752577319588" "639.1752577319588" "639.1752577319588" "639.1752577319588" "639.1752577319588" "639.1752577319588" "639.1752577319588" "639.1752577319588" "639.1752577319588" "639.1752577319588" "639.1752577319588" "639.1752577319588" "639.1752577319588" "639.1752577319588" "639.1752577319588" "639.1752577319588" "639.1752577319588" "639.1752577319588" "639.1752577319588" "639.1752577319588" "639.1752577319588" "639.1752577319588" "639.1752577319588" "639.1752577319588" "639.1752577319588" "639.1752577319588" "639.1752577319588" "639.1752577319588" "639.1752577319588" "639.1752577319588" "639.1752577319588" "639.1752577319588" "639.1752577319588" "639.1752577319588" "639.1752577319588" "639.1752577319588" "639.1752577319588" "639.1752577319588" "639.1752577319588" "639.1752577319588" "639.1752577319588" "639.1752577319588" "639.1752577319588" "639.1752577319588" "639.1752577319588" "639.1752577319588" "639.1752577319588" "639.1752577319588" "639.1752577319588" "639.1752577319588" "639.1752577319588" "639.1752577319588" "639.1752577319588" "639.1752577319588" "639.1752577319588" "639.1752577319588" "639.1752577319588" "639.1752577319588" "639.1752577319588" "639.1752577319588" "639.1752577319588" "639.1752577319588" "639.1752577319588" "639.1752577319588" "639.1752577319588" "639.1752577319588" "639.1752577319588" "639.1752577319588" "639.1752577319588" "0" "0" "0" "0" "0" "0" "0" "0" "0" "0" "0" "726.8041237113403" "649.4845360824743" "639.1752577319588" "639.1752577319588" "639.1752577319588" "639.1752577319588" "639.1752577319588" "639.1752577319588" "639.1752577319588" "639.1752577319588" "639.1752577319588" "639.1752577319588" "639.1752577319588" "639.1752577319588" "639.1752577319588" "639.1752577319588" "639.1752577319588" "639.1752577319588" "639.1752577319588" "639.1752577319588" "639.1752577319588" "639.1752577319588" "639.1752577319588" "639.1752577319588" "639.1752577319588" "639.1752577319588" "639.1752577319588" "639.1752577319588" "639.1752577319588" "639.1752577319588" "639.1752577319588" "639.1752577319588" "639.1752577319588" "639.1752577319588" "639.1752577319588" "639.1752577319588" "639.1752577319588" "639.1752577319588" "639.1752577319588" "639.1752577319588" "639.1752577319588" "639.1752577319588" "639.1752577319588" "639.1752577319588" "639.1752577319588" "639.1752577319588" "639.1752577319588" "639.1752577319588" "639.1752577319588" "639.1752577319588" "639.1752577319588" "639.1752577319588" "639.1752577319588" "639.1752577319588" "639.1752577319588" "639.1752577319588" "639.1752577319588" "639.1752577319588" "639.1752577319588" "639.1752577319588" "639.1752577319588" "639.1752577319588" "639.1752577319588" "639.1752577319588" "639.1752577319588" "639.1752577319588" "639.1752577319588" "639.1752577319588" "639.1752577319588" "639.1752577319588" "639.1752577319588" "639.1752577319588" "639.1752577319588" "639.1752577319588" "639.1752577319588" "639.1752577319588" "639.1752577319588" "639.1752577319588" "639.1752577319588" "639.1752577319588" "639.1752577319588" "639.1752577319588" "639.1752577319588" "639.1752577319588" "639.1752577319588" "639.1752577319588" "639.1752577319588" "639.1752577319588" "639.1752577319588" "639.1752577319588" "639.1752577319588" "639.1752577319588" "639.1752577319588" "639.1752577319588" "639.1752577319588" "639.1752577319588" "639.1752577319588" "639.1752577319588" "639.1752577319588" "639.1752577319588" "639.1752577319588" "639.1752577319588" "639.1752577319588" "639.1752577319588" "639.1752577319588" "639.1752577319588" "639.1752577319588" "639.1752577319588" "639.1752577319588" "639.1752577319588" "639.1752577319588" "639.1752577319588" "639.1752577319588" "639.1752577319588" "639.1752577319588" "639.1752577319588" "639.1752577319588" "639.1752577319588" "639.1752577319588" "639.1752577319588" "639.1752577319588" "639.1752577319588" "639.1752577319588" "639.1752577319588" "639.1752577319588" "639.1752577319588" "639.1752577319588" "639.1752577319588" "639.1752577319588" "639.1752577319588" "639.1752577319588" "639.1752577319588" "639.1752577319588" "639.1752577319588" "639.1752577319588" "639.1752577319588" "639.1752577319588" "639.1752577319588" "639.1752577319588" "639.1752577319588" "0" "0" "0" "0" "0" "0" "0" "0" "0" "0" "0" "731.958762886598" "649.4845360824743" "639.1752577319588" "639.1752577319588" "639.1752577319588" "639.1752577319588" "639.1752577319588" "639.1752577319588" "639.1752577319588" "639.1752577319588" "639.1752577319588" "639.1752577319588" "639.1752577319588" "639.1752577319588" "639.1752577319588" "639.1752577319588" "639.1752577319588" "639.1752577319588" "639.1752577319588" "639.1752577319588" "639.1752577319588" "639.1752577319588" "639.1752577319588" "639.1752577319588" "639.1752577319588" "639.1752577319588" "639.1752577319588" "639.1752577319588" "639.1752577319588" "639.1752577319588" "639.1752577319588" "639.1752577319588" "639.1752577319588" "639.1752577319588" "639.1752577319588" "639.1752577319588" "639.1752577319588" "639.1752577319588" "639.1752577319588" "639.1752577319588" "639.1752577319588" "639.1752577319588" "639.1752577319588" "639.1752577319588" "639.1752577319588" "639.1752577319588" "639.1752577319588" "639.1752577319588" "639.1752577319588" "639.1752577319588" "639.1752577319588" "639.1752577319588" "639.1752577319588" "639.1752577319588" "639.1752577319588" "639.1752577319588" "639.1752577319588" "639.1752577319588" "639.1752577319588" "639.1752577319588" "639.1752577319588" "639.1752577319588" "639.1752577319588" "639.1752577319588" "639.1752577319588" "639.1752577319588" "639.1752577319588" "639.1752577319588" "639.1752577319588" "639.1752577319588" "639.1752577319588" "639.1752577319588" "639.1752577319588" "639.1752577319588" "639.1752577319588" "639.1752577319588" "639.1752577319588" "639.1752577319588" "639.1752577319588" "639.1752577319588" "639.1752577319588" "639.1752577319588" "639.1752577319588" "639.1752577319588" "639.1752577319588" "639.1752577319588" "639.1752577319588" "639.1752577319588" "639.1752577319588" "639.1752577319588" "639.1752577319588" "639.1752577319588" "639.1752577319588" "639.1752577319588" "639.1752577319588" "639.1752577319588" "639.1752577319588" "639.1752577319588" "639.1752577319588" "639.1752577319588" "639.1752577319588" "639.1752577319588" "639.1752577319588" "639.1752577319588" "639.1752577319588" "639.1752577319588" "639.1752577319588" "639.1752577319588" "639.1752577319588" "639.1752577319588" "639.1752577319588" "639.1752577319588" "639.1752577319588" "639.1752577319588" "639.1752577319588" "639.1752577319588" "639.1752577319588" "639.1752577319588" "639.1752577319588" "639.1752577319588" "639.1752577319588" "639.1752577319588" "639.1752577319588" "639.1752577319588" "639.1752577319588" "639.1752577319588" "639.1752577319588" "639.1752577319588" "639.1752577319588" "639.1752577319588" "639.1752577319588" "639.1752577319588" "639.1752577319588" "639.1752577319588" "639.1752577319588" "639.1752577319588" "639.1752577319588" "639.1752577319588" "639.1752577319588" "639.1752577319588" "0" "0" "0" "0" "0" "0" "0" "0" "0" "0" "0" "685.5670103092784" "644.3298969072165" "639.1752577319588" "639.1752577319588" "639.1752577319588" "639.1752577319588" "639.1752577319588" "639.1752577319588" "639.1752577319588" "639.1752577319588" "639.1752577319588" "639.1752577319588" "639.1752577319588" "639.1752577319588" "639.1752577319588" "639.1752577319588" "639.1752577319588" "639.1752577319588" "639.1752577319588" "639.1752577319588" "639.1752577319588" "639.1752577319588" "639.1752577319588" "639.1752577319588" "639.1752577319588" "639.1752577319588" "639.1752577319588" "639.1752577319588" "639.1752577319588" "639.1752577319588" "639.1752577319588" "639.1752577319588" "639.1752577319588" "639.1752577319588" "639.1752577319588" "639.1752577319588" "639.1752577319588" "639.1752577319588" "639.1752577319588" "639.1752577319588" "639.1752577319588" "639.1752577319588" "639.1752577319588" "639.1752577319588" "639.1752577319588" "639.1752577319588" "639.1752577319588" "639.1752577319588" "639.1752577319588" "639.1752577319588" "639.1752577319588" "639.1752577319588" "639.1752577319588" "639.1752577319588" "639.1752577319588" "639.1752577319588" "639.1752577319588" "639.1752577319588" "639.1752577319588" "639.1752577319588" "639.1752577319588" "639.1752577319588" "639.1752577319588" "639.1752577319588" "639.1752577319588" "639.1752577319588" "639.1752577319588" "639.1752577319588" "639.1752577319588" "639.1752577319588" "639.1752577319588" "639.1752577319588" "639.1752577319588" "639.1752577319588" "639.1752577319588" "639.1752577319588" "639.1752577319588" "639.1752577319588" "639.1752577319588" "639.1752577319588" "639.1752577319588" "639.1752577319588" "639.1752577319588" "639.1752577319588" "639.1752577319588" "639.1752577319588" "639.1752577319588" "639.1752577319588" "639.1752577319588" "639.1752577319588" "639.1752577319588" "639.1752577319588" "639.1752577319588" "639.1752577319588" "639.1752577319588" "639.1752577319588" "639.1752577319588" "639.1752577319588" "639.1752577319588" "639.1752577319588" "639.1752577319588" "639.1752577319588" "639.1752577319588" "639.1752577319588" "639.1752577319588" "639.1752577319588" "639.1752577319588" "639.1752577319588" "639.1752577319588" "639.1752577319588" "639.1752577319588" "639.1752577319588" "639.1752577319588" "639.1752577319588" "639.1752577319588" "639.1752577319588" "639.1752577319588" "639.1752577319588" "639.1752577319588" "639.1752577319588" "639.1752577319588" "639.1752577319588" "639.1752577319588" "639.1752577319588" "639.1752577319588" "639.1752577319588" "639.1752577319588" "639.1752577319588" "639.1752577319588" "639.1752577319588" "639.1752577319588" "639.1752577319588" "639.1752577319588" "639.1752577319588" "639.1752577319588" "639.1752577319588" "639.1752577319588" "639.1752577319588" "639.1752577319588" "639.1752577319588" "0" "0" "0" "0" "0" "0" "0" "0" "0" "0" "0" "634.020618556701" "639.1752577319588" "639.1752577319588" "639.1752577319588" "639.1752577319588" "639.1752577319588" "639.1752577319588" "639.1752577319588" "639.1752577319588" "639.1752577319588" "639.1752577319588" "639.1752577319588" "639.1752577319588" "639.1752577319588" "639.1752577319588" "639.1752577319588" "639.1752577319588" "639.1752577319588" "639.1752577319588" "639.1752577319588" "639.1752577319588" "639.1752577319588" "639.1752577319588" "639.1752577319588" "639.1752577319588" "639.1752577319588" "639.1752577319588" "639.1752577319588" "639.1752577319588" "639.1752577319588" "639.1752577319588" "639.1752577319588" "639.1752577319588" "639.1752577319588" "639.1752577319588" "639.1752577319588" "639.1752577319588" "639.1752577319588" "639.1752577319588" "639.1752577319588" "639.1752577319588" "639.1752577319588" "639.1752577319588" "639.1752577319588" "639.1752577319588" "639.1752577319588" "639.1752577319588" "639.1752577319588" "639.1752577319588" "639.1752577319588" "639.1752577319588" "639.1752577319588" "639.1752577319588" "639.1752577319588" "639.1752577319588" "639.1752577319588" "639.1752577319588" "639.1752577319588" "639.1752577319588" "639.1752577319588" "639.1752577319588" "639.1752577319588" "639.1752577319588" "639.1752577319588" "639.1752577319588" "639.1752577319588" "639.1752577319588" "639.1752577319588" "639.1752577319588" "639.1752577319588" "639.1752577319588" "639.1752577319588" "639.1752577319588" "639.1752577319588" "639.1752577319588" "639.1752577319588" "639.1752577319588" "639.1752577319588" "639.1752577319588" "639.1752577319588" "639.1752577319588" "639.1752577319588" "639.1752577319588" "639.1752577319588" "639.1752577319588" "639.1752577319588" "639.1752577319588" "639.1752577319588" "639.1752577319588" "639.1752577319588" "639.1752577319588" "639.1752577319588" "639.1752577319588" "639.1752577319588" "639.1752577319588" "639.1752577319588" "639.1752577319588" "639.1752577319588" "639.1752577319588" "639.1752577319588" "639.1752577319588" "639.1752577319588" "639.1752577319588" "639.1752577319588" "639.1752577319588" "639.1752577319588" "639.1752577319588" "639.1752577319588" "639.1752577319588" "639.1752577319588" "639.1752577319588" "639.1752577319588" "639.1752577319588" "639.1752577319588" "639.1752577319588" "639.1752577319588" "639.1752577319588" "639.1752577319588" "639.1752577319588" "639.1752577319588" "639.1752577319588" "639.1752577319588" "639.1752577319588" "639.1752577319588" "639.1752577319588" "639.1752577319588" "639.1752577319588" "639.1752577319588" "639.1752577319588" "639.1752577319588" "639.1752577319588" "639.1752577319588" "639.1752577319588" "639.1752577319588" "639.1752577319588" "639.1752577319588" "639.1752577319588" "639.1752577319588" "639.1752577319588" "639.1752577319588" "0" "0" "0" "0" "0" "0" "0" "0" "0" "0" "0" "639.1752577319588" "639.1752577319588" "639.1752577319588" "639.1752577319588" "639.1752577319588" "639.1752577319588" "639.1752577319588" "639.1752577319588" "639.1752577319588" "639.1752577319588" "639.1752577319588" "639.1752577319588" "639.1752577319588" "639.1752577319588" "639.1752577319588" "639.1752577319588" "639.1752577319588" "639.1752577319588" "639.1752577319588" "639.1752577319588" "639.1752577319588" "639.1752577319588" "639.1752577319588" "639.1752577319588" "639.1752577319588" "639.1752577319588" "639.1752577319588" "639.1752577319588" "639.1752577319588" "639.1752577319588" "639.1752577319588" "639.1752577319588" "639.1752577319588" "639.1752577319588" "639.1752577319588" "639.1752577319588" "639.1752577319588" "639.1752577319588" "639.1752577319588" "639.1752577319588" "639.1752577319588" "639.1752577319588" "639.1752577319588" "639.1752577319588" "639.1752577319588" "639.1752577319588" "639.1752577319588" "639.1752577319588" "639.1752577319588" "639.1752577319588" "639.1752577319588" "639.1752577319588" "639.1752577319588" "639.1752577319588" "639.1752577319588" "639.1752577319588" "639.1752577319588" "639.1752577319588" "639.1752577319588" "639.1752577319588" "639.1752577319588" "639.1752577319588" "639.1752577319588" "639.1752577319588" "639.1752577319588" "639.1752577319588" "639.1752577319588" "639.1752577319588" "639.1752577319588" "639.1752577319588" "639.1752577319588" "639.1752577319588" "639.1752577319588" "639.1752577319588" "639.1752577319588" "639.1752577319588" "639.1752577319588" "639.1752577319588" "639.1752577319588" "639.1752577319588" "639.1752577319588" "639.1752577319588" "639.1752577319588" "639.1752577319588" "639.1752577319588" "639.1752577319588" "639.1752577319588" "639.1752577319588" "639.1752577319588" "639.1752577319588" "639.1752577319588" "639.1752577319588" "639.1752577319588" "639.1752577319588" "639.1752577319588" "639.1752577319588" "639.1752577319588" "639.1752577319588" "639.1752577319588" "639.1752577319588" "639.1752577319588" "639.1752577319588" "639.1752577319588" "639.1752577319588" "639.1752577319588" "639.1752577319588" "639.1752577319588" "639.1752577319588" "639.1752577319588" "639.1752577319588" "639.1752577319588" "639.1752577319588" "639.1752577319588" "639.1752577319588" "639.1752577319588" "639.1752577319588" "639.1752577319588" "639.1752577319588" "639.1752577319588" "639.1752577319588" "639.1752577319588" "639.1752577319588" "639.1752577319588" "639.1752577319588" "639.1752577319588" "639.1752577319588" "639.1752577319588" "639.1752577319588" "639.1752577319588" "639.1752577319588" "639.1752577319588" "639.1752577319588" "639.1752577319588" "639.1752577319588" "639.1752577319588" "639.1752577319588" "639.1752577319588" "639.1752577319588" "639.1752577319588" "639.1752577319588" "0" "0" "0" "0" "0" "0" "0" "0" "0" "0" "0" "639.1752577319588" "639.1752577319588" "639.1752577319588" "639.1752577319588" "639.1752577319588" "639.1752577319588" "639.1752577319588" "639.1752577319588" "639.1752577319588" "639.1752577319588" "639.1752577319588" "639.1752577319588" "639.1752577319588" "639.1752577319588" "639.1752577319588" "639.1752577319588" "639.1752577319588" "639.1752577319588" "639.1752577319588" "639.1752577319588" "639.1752577319588" "639.1752577319588" "639.1752577319588" "639.1752577319588" "639.1752577319588" "639.1752577319588" "639.1752577319588" "639.1752577319588" "639.1752577319588" "639.1752577319588" "639.1752577319588" "639.1752577319588" "639.1752577319588" "639.1752577319588" "639.1752577319588" "639.1752577319588" "639.1752577319588" "639.1752577319588" "639.1752577319588" "639.1752577319588" "639.1752577319588" "639.1752577319588" "639.1752577319588" "639.1752577319588" "639.1752577319588" "639.1752577319588" "639.1752577319588" "639.1752577319588" "639.1752577319588" "639.1752577319588" "639.1752577319588" "639.1752577319588" "639.1752577319588" "639.1752577319588" "639.1752577319588" "639.1752577319588" "639.1752577319588" "639.1752577319588" "639.1752577319588" "639.1752577319588" "639.1752577319588" "639.1752577319588" "639.1752577319588" "639.1752577319588" "639.1752577319588" "639.1752577319588" "639.1752577319588" "639.1752577319588" "639.1752577319588" "639.1752577319588" "639.1752577319588" "639.1752577319588" "639.1752577319588" "639.1752577319588" "639.1752577319588" "639.1752577319588" "639.1752577319588" "639.1752577319588" "639.1752577319588" "639.1752577319588" "639.1752577319588" "639.1752577319588" "639.1752577319588" "639.1752577319588" "639.1752577319588" "639.1752577319588" "639.1752577319588" "639.1752577319588" "639.1752577319588" "639.1752577319588" "639.1752577319588" "639.1752577319588" "639.1752577319588" "639.1752577319588" "639.1752577319588" "639.1752577319588" "639.1752577319588" "639.1752577319588" "639.1752577319588" "639.1752577319588" "639.1752577319588" "639.1752577319588" "639.1752577319588" "639.1752577319588" "639.1752577319588" "639.1752577319588" "639.1752577319588" "639.1752577319588" "639.1752577319588" "639.1752577319588" "639.1752577319588" "639.1752577319588" "639.1752577319588" "639.1752577319588" "639.1752577319588" "639.1752577319588" "639.1752577319588" "639.1752577319588" "639.1752577319588" "639.1752577319588" "639.1752577319588" "639.1752577319588" "639.1752577319588" "639.1752577319588" "639.1752577319588" "639.1752577319588" "639.1752577319588" "639.1752577319588" "639.1752577319588" "639.1752577319588" "639.1752577319588" "639.1752577319588" "639.1752577319588" "639.1752577319588" "639.1752577319588" "639.1752577319588" "639.1752577319588" "639.1752577319588" "639.1752577319588" "639.1752577319588" "0" "0" "0" "0" "0" "0" "0" "0" "0" "0" "0" "639.1752577319588" "639.1752577319588" "639.1752577319588" "639.1752577319588" "639.1752577319588" "639.1752577319588" "639.1752577319588" "639.1752577319588" "639.1752577319588" "639.1752577319588" "639.1752577319588" "639.1752577319588" "639.1752577319588" "639.1752577319588" "639.1752577319588" "639.1752577319588" "639.1752577319588" "639.1752577319588" "639.1752577319588" "639.1752577319588" "639.1752577319588" "639.1752577319588" "639.1752577319588" "639.1752577319588" "639.1752577319588" "639.1752577319588" "639.1752577319588" "639.1752577319588" "639.1752577319588" "639.1752577319588" "639.1752577319588" "639.1752577319588" "639.1752577319588" "639.1752577319588" "639.1752577319588" "639.1752577319588" "639.1752577319588" "639.1752577319588" "639.1752577319588" "639.1752577319588" "639.1752577319588" "639.1752577319588" "639.1752577319588" "639.1752577319588" "639.1752577319588" "639.1752577319588" "639.1752577319588" "639.1752577319588" "639.1752577319588" "639.1752577319588" "639.1752577319588" "639.1752577319588" "639.1752577319588" "639.1752577319588" "639.1752577319588" "639.1752577319588" "639.1752577319588" "639.1752577319588" "639.1752577319588" "639.1752577319588" "639.1752577319588" "639.1752577319588" "639.1752577319588" "639.1752577319588" "639.1752577319588" "639.1752577319588" "639.1752577319588" "639.1752577319588" "639.1752577319588" "639.1752577319588" "639.1752577319588" "639.1752577319588" "639.1752577319588" "639.1752577319588" "639.1752577319588" "639.1752577319588" "639.1752577319588" "639.1752577319588" "639.1752577319588" "639.1752577319588" "639.1752577319588" "639.1752577319588" "639.1752577319588" "639.1752577319588" "639.1752577319588" "639.1752577319588" "639.1752577319588" "639.1752577319588" "639.1752577319588" "639.1752577319588" "639.1752577319588" "639.1752577319588" "639.1752577319588" "639.1752577319588" "639.1752577319588" "639.1752577319588" "639.1752577319588" "639.1752577319588" "639.1752577319588" "639.1752577319588" "639.1752577319588" "639.1752577319588" "639.1752577319588" "639.1752577319588" "639.1752577319588" "639.1752577319588" "639.1752577319588" "639.1752577319588" "639.1752577319588" "639.1752577319588" "639.1752577319588" "639.1752577319588" "639.1752577319588" "639.1752577319588" "639.1752577319588" "639.1752577319588" "639.1752577319588" "639.1752577319588" "639.1752577319588" "639.1752577319588" "639.1752577319588" "639.1752577319588" "639.1752577319588" "639.1752577319588" "639.1752577319588" "639.1752577319588" "639.1752577319588" "639.1752577319588" "639.1752577319588" "639.1752577319588" "639.1752577319588" "639.1752577319588" "639.1752577319588" "639.1752577319588" "639.1752577319588" "639.1752577319588" "639.1752577319588" "639.1752577319588" "639.1752577319588" "639.1752577319588" "0" "0" "0" "0" "0" "0" "0" "0" "0" "0" "0" "639.1752577319588" "639.1752577319588" "639.1752577319588" "639.1752577319588" "639.1752577319588" "639.1752577319588" "639.1752577319588" "639.1752577319588" "639.1752577319588" "639.1752577319588" "639.1752577319588" "639.1752577319588" "639.1752577319588" "639.1752577319588" "639.1752577319588" "639.1752577319588" "639.1752577319588" "639.1752577319588" "639.1752577319588" "639.1752577319588" "639.1752577319588" "639.1752577319588" "639.1752577319588" "639.1752577319588" "639.1752577319588" "639.1752577319588" "639.1752577319588" "639.1752577319588" "639.1752577319588" "639.1752577319588" "639.1752577319588" "639.1752577319588" "639.1752577319588" "639.1752577319588" "639.1752577319588" "639.1752577319588" "639.1752577319588" "639.1752577319588" "639.1752577319588" "639.1752577319588" "639.1752577319588" "639.1752577319588" "639.1752577319588" "639.1752577319588" "639.1752577319588" "639.1752577319588" "639.1752577319588" "639.1752577319588" "639.1752577319588" "639.1752577319588" "639.1752577319588" "639.1752577319588" "639.1752577319588" "639.1752577319588" "639.1752577319588" "639.1752577319588" "639.1752577319588" "639.1752577319588" "639.1752577319588" "639.1752577319588" "639.1752577319588" "639.1752577319588" "639.1752577319588" "639.1752577319588" "639.1752577319588" "639.1752577319588" "639.1752577319588" "639.1752577319588" "639.1752577319588" "639.1752577319588" "639.1752577319588" "639.1752577319588" "639.1752577319588" "639.1752577319588" "639.1752577319588" "639.1752577319588" "639.1752577319588" "639.1752577319588" "639.1752577319588" "639.1752577319588" "639.1752577319588" "639.1752577319588" "639.1752577319588" "639.1752577319588" "639.1752577319588" "639.1752577319588" "639.1752577319588" "639.1752577319588" "639.1752577319588" "639.1752577319588" "639.1752577319588" "639.1752577319588" "639.1752577319588" "639.1752577319588" "639.1752577319588" "639.1752577319588" "639.1752577319588" "639.1752577319588" "639.1752577319588" "639.1752577319588" "639.1752577319588" "639.1752577319588" "639.1752577319588" "639.1752577319588" "639.1752577319588" "639.1752577319588" "639.1752577319588" "639.1752577319588" "639.1752577319588" "639.1752577319588" "639.1752577319588" "639.1752577319588" "639.1752577319588" "639.1752577319588" "639.1752577319588" "639.1752577319588" "639.1752577319588" "639.1752577319588" "639.1752577319588" "639.1752577319588" "639.1752577319588" "639.1752577319588" "639.1752577319588" "639.1752577319588" "639.1752577319588" "639.1752577319588" "639.1752577319588" "639.1752577319588" "639.1752577319588" "639.1752577319588" "639.1752577319588" "639.1752577319588" "639.1752577319588" "639.1752577319588" "639.1752577319588" "639.1752577319588" "639.1752577319588" "639.1752577319588" "639.1752577319588" "639.1752577319588" "0" "0" "0" "0" "0" "0" "0" "0" "0" "0" "0" "639.1752577319588" "639.1752577319588" "639.1752577319588" "639.1752577319588" "639.1752577319588" "639.1752577319588" "639.1752577319588" "639.1752577319588" "639.1752577319588" "639.1752577319588" "639.1752577319588" "639.1752577319588" "639.1752577319588" "639.1752577319588" "639.1752577319588" "639.1752577319588" "639.1752577319588" "639.1752577319588" "639.1752577319588" "639.1752577319588" "639.1752577319588" "639.1752577319588" "639.1752577319588" "639.1752577319588" "639.1752577319588" "639.1752577319588" "639.1752577319588" "639.1752577319588" "639.1752577319588" "639.1752577319588" "639.1752577319588" "639.1752577319588" "639.1752577319588" "639.1752577319588" "639.1752577319588" "639.1752577319588" "639.1752577319588" "639.1752577319588" "639.1752577319588" "639.1752577319588" "639.1752577319588" "639.1752577319588" "639.1752577319588" "639.1752577319588" "639.1752577319588" "639.1752577319588" "639.1752577319588" "639.1752577319588" "639.1752577319588" "639.1752577319588" "639.1752577319588" "639.1752577319588" "639.1752577319588" "639.1752577319588" "639.1752577319588" "639.1752577319588" "639.1752577319588" "639.1752577319588" "639.1752577319588" "639.1752577319588" "639.1752577319588" "639.1752577319588" "639.1752577319588" "639.1752577319588" "639.1752577319588" "639.1752577319588" "639.1752577319588" "639.1752577319588" "639.1752577319588" "639.1752577319588" "639.1752577319588" "639.1752577319588" "639.1752577319588" "639.1752577319588" "639.1752577319588" "639.1752577319588" "639.1752577319588" "639.1752577319588" "639.1752577319588" "639.1752577319588" "639.1752577319588" "639.1752577319588" "639.1752577319588" "639.1752577319588" "639.1752577319588" "639.1752577319588" "639.1752577319588" "639.1752577319588" "639.1752577319588" "639.1752577319588" "639.1752577319588" "639.1752577319588" "639.1752577319588" "639.1752577319588" "639.1752577319588" "639.1752577319588" "639.1752577319588" "639.1752577319588" "639.1752577319588" "639.1752577319588" "639.1752577319588" "639.1752577319588" "639.1752577319588" "639.1752577319588" "639.1752577319588" "639.1752577319588" "639.1752577319588" "639.1752577319588" "639.1752577319588" "639.1752577319588" "639.1752577319588" "639.1752577319588" "639.1752577319588" "639.1752577319588" "639.1752577319588" "639.1752577319588" "639.1752577319588" "639.1752577319588" "639.1752577319588" "639.1752577319588" "639.1752577319588" "639.1752577319588" "639.1752577319588" "639.1752577319588" "639.1752577319588" "639.1752577319588" "639.1752577319588" "639.1752577319588" "639.1752577319588" "639.1752577319588" "639.1752577319588" "639.1752577319588" "639.1752577319588" "639.1752577319588" "639.1752577319588" "639.1752577319588" "639.1752577319588" "639.1752577319588" "639.1752577319588" "639.1752577319588" "0" "0" "0" "0" "0" "0" "0" "0" "0" "0" "0" "639.1752577319588" "639.1752577319588" "639.1752577319588" "639.1752577319588" "639.1752577319588" "639.1752577319588" "639.1752577319588" "639.1752577319588" "639.1752577319588" "639.1752577319588" "639.1752577319588" "639.1752577319588" "639.1752577319588" "639.1752577319588" "639.1752577319588" "639.1752577319588" "639.1752577319588" "639.1752577319588" "639.1752577319588" "639.1752577319588" "639.1752577319588" "639.1752577319588" "639.1752577319588" "639.1752577319588" "639.1752577319588" "639.1752577319588" "639.1752577319588" "639.1752577319588" "639.1752577319588" "639.1752577319588" "639.1752577319588" "639.1752577319588" "639.1752577319588" "639.1752577319588" "639.1752577319588" "639.1752577319588" "639.1752577319588" "639.1752577319588" "639.1752577319588" "639.1752577319588" "639.1752577319588" "639.1752577319588" "639.1752577319588" "639.1752577319588" "639.1752577319588" "639.1752577319588" "639.1752577319588" "639.1752577319588" "639.1752577319588" "639.1752577319588" "639.1752577319588" "639.1752577319588" "639.1752577319588" "639.1752577319588" "639.1752577319588" "639.1752577319588" "639.1752577319588" "639.1752577319588" "639.1752577319588" "639.1752577319588" "639.1752577319588" "639.1752577319588" "639.1752577319588" "639.1752577319588" "639.1752577319588" "639.1752577319588" "639.1752577319588" "639.1752577319588" "639.1752577319588" "639.1752577319588" "639.1752577319588" "639.1752577319588" "639.1752577319588" "639.1752577319588" "639.1752577319588" "639.1752577319588" "639.1752577319588" "639.1752577319588" "639.1752577319588" "639.1752577319588" "639.1752577319588" "639.1752577319588" "639.1752577319588" "639.1752577319588" "639.1752577319588" "639.1752577319588" "639.1752577319588" "639.1752577319588" "639.1752577319588" "639.1752577319588" "639.1752577319588" "639.1752577319588" "639.1752577319588" "639.1752577319588" "639.1752577319588" "639.1752577319588" "639.1752577319588" "639.1752577319588" "639.1752577319588" "639.1752577319588" "639.1752577319588" "639.1752577319588" "639.1752577319588" "639.1752577319588" "639.1752577319588" "639.1752577319588" "639.1752577319588" "639.1752577319588" "639.1752577319588" "639.1752577319588" "639.1752577319588" "639.1752577319588" "639.1752577319588" "639.1752577319588" "639.1752577319588" "639.1752577319588" "639.1752577319588" "639.1752577319588" "639.1752577319588" "639.1752577319588" "639.1752577319588" "639.1752577319588" "639.1752577319588" "639.1752577319588" "639.1752577319588" "639.1752577319588" "639.1752577319588" "639.1752577319588" "639.1752577319588" "639.1752577319588" "639.1752577319588" "639.1752577319588" "639.1752577319588" "639.1752577319588" "639.1752577319588" "639.1752577319588" "639.1752577319588" "639.1752577319588" "639.1752577319588" "639.1752577319588" "0" "0" "0" "0" "0" "0" "0" "0" "0" "0" "0" "639.1752577319588" "639.1752577319588" "639.1752577319588" "639.1752577319588" "639.1752577319588" "639.1752577319588" "639.1752577319588" "639.1752577319588" "639.1752577319588" "639.1752577319588" "639.1752577319588" "639.1752577319588" "639.1752577319588" "639.1752577319588" "639.1752577319588" "639.1752577319588" "639.1752577319588" "639.1752577319588" "639.1752577319588" "639.1752577319588" "639.1752577319588" "639.1752577319588" "639.1752577319588" "639.1752577319588" "639.1752577319588" "639.1752577319588" "639.1752577319588" "639.1752577319588" "639.1752577319588" "639.1752577319588" "639.1752577319588" "639.1752577319588" "639.1752577319588" "639.1752577319588" "639.1752577319588" "639.1752577319588" "639.1752577319588" "639.1752577319588" "639.1752577319588" "639.1752577319588" "639.1752577319588" "639.1752577319588" "639.1752577319588" "639.1752577319588" "639.1752577319588" "639.1752577319588" "639.1752577319588" "639.1752577319588" "639.1752577319588" "639.1752577319588" "639.1752577319588" "639.1752577319588" "639.1752577319588" "639.1752577319588" "639.1752577319588" "639.1752577319588" "639.1752577319588" "639.1752577319588" "639.1752577319588" "639.1752577319588" "639.1752577319588" "639.1752577319588" "639.1752577319588" "639.1752577319588" "639.1752577319588" "639.1752577319588" "639.1752577319588" "639.1752577319588" "639.1752577319588" "639.1752577319588" "639.1752577319588" "639.1752577319588" "639.1752577319588" "639.1752577319588" "639.1752577319588" "639.1752577319588" "639.1752577319588" "639.1752577319588" "639.1752577319588" "639.1752577319588" "639.1752577319588" "639.1752577319588" "639.1752577319588" "639.1752577319588" "639.1752577319588" "639.1752577319588" "639.1752577319588" "639.1752577319588" "639.1752577319588" "639.1752577319588" "639.1752577319588" "639.1752577319588" "639.1752577319588" "639.1752577319588" "639.1752577319588" "639.1752577319588" "639.1752577319588" "639.1752577319588" "639.1752577319588" "639.1752577319588" "639.1752577319588" "639.1752577319588" "639.1752577319588" "639.1752577319588" "639.1752577319588" "639.1752577319588" "639.1752577319588" "639.1752577319588" "639.1752577319588" "639.1752577319588" "639.1752577319588" "639.1752577319588" "639.1752577319588" "639.1752577319588" "639.1752577319588" "639.1752577319588" "639.1752577319588" "639.1752577319588" "639.1752577319588" "639.1752577319588" "639.1752577319588" "639.1752577319588" "639.1752577319588" "639.1752577319588" "639.1752577319588" "639.1752577319588" "639.1752577319588" "639.1752577319588" "639.1752577319588" "639.1752577319588" "639.1752577319588" "639.1752577319588" "639.1752577319588" "639.1752577319588" "639.1752577319588" "639.1752577319588" "639.1752577319588" "639.1752577319588" "639.1752577319588" "639.1752577319588" "0" "0" "0" "0" "0" "0" "0" "0" "0" "0" "0" "639.1752577319588" "639.1752577319588" "639.1752577319588" "639.1752577319588" "639.1752577319588" "639.1752577319588" "639.1752577319588" "639.1752577319588" "639.1752577319588" "639.1752577319588" "639.1752577319588" "639.1752577319588" "639.1752577319588" "639.1752577319588" "639.1752577319588" "639.1752577319588" "639.1752577319588" "639.1752577319588" "639.1752577319588" "639.1752577319588" "639.1752577319588" "639.1752577319588" "639.1752577319588" "639.1752577319588" "639.1752577319588" "639.1752577319588" "639.1752577319588" "639.1752577319588" "639.1752577319588" "639.1752577319588" "639.1752577319588" "639.1752577319588" "639.1752577319588" "639.1752577319588" "639.1752577319588" "639.1752577319588" "639.1752577319588" "639.1752577319588" "639.1752577319588" "639.1752577319588" "639.1752577319588" "639.1752577319588" "639.1752577319588" "639.1752577319588" "639.1752577319588" "639.1752577319588" "639.1752577319588" "639.1752577319588" "639.1752577319588" "639.1752577319588" "639.1752577319588" "639.1752577319588" "639.1752577319588" "639.1752577319588" "639.1752577319588" "639.1752577319588" "639.1752577319588" "639.1752577319588" "639.1752577319588" "639.1752577319588" "639.1752577319588" "639.1752577319588" "639.1752577319588" "639.1752577319588" "639.1752577319588" "639.1752577319588" "639.1752577319588" "639.1752577319588" "639.1752577319588" "639.1752577319588" "639.1752577319588" "639.1752577319588" "639.1752577319588" "639.1752577319588" "639.1752577319588" "639.1752577319588" "639.1752577319588" "639.1752577319588" "639.1752577319588" "639.1752577319588" "639.1752577319588" "639.1752577319588" "639.1752577319588" "639.1752577319588" "639.1752577319588" "639.1752577319588" "639.1752577319588" "639.1752577319588" "639.1752577319588" "639.1752577319588" "639.1752577319588" "639.1752577319588" "639.1752577319588" "639.1752577319588" "639.1752577319588" "639.1752577319588" "639.1752577319588" "639.1752577319588" "639.1752577319588" "639.1752577319588" "639.1752577319588" "639.1752577319588" "639.1752577319588" "639.1752577319588" "639.1752577319588" "639.1752577319588" "639.1752577319588" "639.1752577319588" "639.1752577319588" "639.1752577319588" "639.1752577319588" "639.1752577319588" "639.1752577319588" "639.1752577319588" "639.1752577319588" "639.1752577319588" "639.1752577319588" "639.1752577319588" "639.1752577319588" "639.1752577319588" "639.1752577319588" "639.1752577319588" "639.1752577319588" "639.1752577319588" "639.1752577319588" "639.1752577319588" "639.1752577319588" "639.1752577319588" "639.1752577319588" "639.1752577319588" "639.1752577319588" "639.1752577319588" "639.1752577319588" "639.1752577319588" "639.1752577319588" "639.1752577319588" "639.1752577319588" "639.1752577319588" "639.1752577319588" "639.1752577319588" "0" "0" "0" "0" "0" "0" "0" "0" "0" "0" "0" "649.4845360824743" "644.3298969072165" "639.1752577319588" "639.1752577319588" "639.1752577319588" "639.1752577319588" "639.1752577319588" "639.1752577319588" "639.1752577319588" "639.1752577319588" "639.1752577319588" "639.1752577319588" "639.1752577319588" "639.1752577319588" "639.1752577319588" "639.1752577319588" "639.1752577319588" "639.1752577319588" "639.1752577319588" "639.1752577319588" "639.1752577319588" "639.1752577319588" "639.1752577319588" "639.1752577319588" "639.1752577319588" "639.1752577319588" "639.1752577319588" "639.1752577319588" "639.1752577319588" "639.1752577319588" "639.1752577319588" "639.1752577319588" "639.1752577319588" "639.1752577319588" "639.1752577319588" "639.1752577319588" "639.1752577319588" "639.1752577319588" "639.1752577319588" "639.1752577319588" "639.1752577319588" "639.1752577319588" "639.1752577319588" "639.1752577319588" "639.1752577319588" "639.1752577319588" "639.1752577319588" "639.1752577319588" "639.1752577319588" "639.1752577319588" "639.1752577319588" "639.1752577319588" "639.1752577319588" "639.1752577319588" "639.1752577319588" "639.1752577319588" "639.1752577319588" "639.1752577319588" "639.1752577319588" "639.1752577319588" "639.1752577319588" "639.1752577319588" "639.1752577319588" "639.1752577319588" "639.1752577319588" "639.1752577319588" "639.1752577319588" "639.1752577319588" "639.1752577319588" "639.1752577319588" "639.1752577319588" "639.1752577319588" "639.1752577319588" "639.1752577319588" "639.1752577319588" "639.1752577319588" "639.1752577319588" "639.1752577319588" "639.1752577319588" "639.1752577319588" "639.1752577319588" "639.1752577319588" "639.1752577319588" "639.1752577319588" "639.1752577319588" "639.1752577319588" "639.1752577319588" "639.1752577319588" "639.1752577319588" "639.1752577319588" "639.1752577319588" "639.1752577319588" "639.1752577319588" "639.1752577319588" "639.1752577319588" "639.1752577319588" "639.1752577319588" "639.1752577319588" "639.1752577319588" "639.1752577319588" "639.1752577319588" "639.1752577319588" "639.1752577319588" "639.1752577319588" "639.1752577319588" "639.1752577319588" "639.1752577319588" "639.1752577319588" "639.1752577319588" "639.1752577319588" "639.1752577319588" "639.1752577319588" "639.1752577319588" "639.1752577319588" "639.1752577319588" "639.1752577319588" "639.1752577319588" "639.1752577319588" "639.1752577319588" "639.1752577319588" "639.1752577319588" "639.1752577319588" "639.1752577319588" "639.1752577319588" "639.1752577319588" "639.1752577319588" "639.1752577319588" "639.1752577319588" "639.1752577319588" "639.1752577319588" "639.1752577319588" "639.1752577319588" "639.1752577319588" "639.1752577319588" "639.1752577319588" "639.1752577319588" "639.1752577319588" "639.1752577319588" "639.1752577319588" "639.1752577319588" "0" "0" "0" "0" "0" "0" "0" "0" "0" "0" "0" "582.4742268041238" "618.5567010309279" "649.4845360824743" "664.9484536082475" "654.639175257732" "644.3298969072165" "639.1752577319588" "639.1752577319588" "639.1752577319588" "639.1752577319588" "639.1752577319588" "639.1752577319588" "639.1752577319588" "639.1752577319588" "639.1752577319588" "639.1752577319588" "639.1752577319588" "639.1752577319588" "639.1752577319588" "639.1752577319588" "639.1752577319588" "639.1752577319588" "639.1752577319588" "639.1752577319588" "639.1752577319588" "639.1752577319588" "639.1752577319588" "639.1752577319588" "639.1752577319588" "639.1752577319588" "639.1752577319588" "639.1752577319588" "639.1752577319588" "639.1752577319588" "639.1752577319588" "639.1752577319588" "639.1752577319588" "639.1752577319588" "639.1752577319588" "639.1752577319588" "639.1752577319588" "639.1752577319588" "639.1752577319588" "639.1752577319588" "639.1752577319588" "639.1752577319588" "639.1752577319588" "639.1752577319588" "639.1752577319588" "639.1752577319588" "639.1752577319588" "639.1752577319588" "639.1752577319588" "639.1752577319588" "639.1752577319588" "639.1752577319588" "639.1752577319588" "639.1752577319588" "639.1752577319588" "639.1752577319588" "639.1752577319588" "639.1752577319588" "639.1752577319588" "639.1752577319588" "639.1752577319588" "639.1752577319588" "639.1752577319588" "639.1752577319588" "639.1752577319588" "639.1752577319588" "639.1752577319588" "639.1752577319588" "639.1752577319588" "639.1752577319588" "639.1752577319588" "639.1752577319588" "639.1752577319588" "639.1752577319588" "639.1752577319588" "639.1752577319588" "639.1752577319588" "639.1752577319588" "639.1752577319588" "639.1752577319588" "639.1752577319588" "639.1752577319588" "639.1752577319588" "639.1752577319588" "639.1752577319588" "639.1752577319588" "639.1752577319588" "639.1752577319588" "639.1752577319588" "639.1752577319588" "639.1752577319588" "639.1752577319588" "639.1752577319588" "639.1752577319588" "639.1752577319588" "639.1752577319588" "639.1752577319588" "639.1752577319588" "639.1752577319588" "639.1752577319588" "639.1752577319588" "639.1752577319588" "639.1752577319588" "639.1752577319588" "639.1752577319588" "639.1752577319588" "639.1752577319588" "639.1752577319588" "639.1752577319588" "639.1752577319588" "639.1752577319588" "639.1752577319588" "639.1752577319588" "639.1752577319588" "639.1752577319588" "639.1752577319588" "639.1752577319588" "639.1752577319588" "639.1752577319588" "639.1752577319588" "639.1752577319588" "639.1752577319588" "639.1752577319588" "639.1752577319588" "639.1752577319588" "639.1752577319588" "639.1752577319588" "639.1752577319588" "639.1752577319588" "639.1752577319588" "639.1752577319588" "639.1752577319588" "639.1752577319588" "639.1752577319588" "639.1752577319588" "639.1752577319588" "0" "0" "0" "0" "0" "0" "0" "0" "0" "0" "0" "128.8659793814433" "159.7938144329897" "237.11340206185568" "355.6701030927835" "484.5360824742268" "597.938144329897" "654.639175257732" "664.9484536082475" "654.639175257732" "644.3298969072165" "639.1752577319588" "639.1752577319588" "654.639175257732" "644.3298969072165" "639.1752577319588" "639.1752577319588" "639.1752577319588" "639.1752577319588" "639.1752577319588" "639.1752577319588" "639.1752577319588" "639.1752577319588" "639.1752577319588" "639.1752577319588" "639.1752577319588" "639.1752577319588" "639.1752577319588" "639.1752577319588" "639.1752577319588" "639.1752577319588" "639.1752577319588" "639.1752577319588" "639.1752577319588" "639.1752577319588" "639.1752577319588" "639.1752577319588" "639.1752577319588" "639.1752577319588" "639.1752577319588" "639.1752577319588" "639.1752577319588" "639.1752577319588" "639.1752577319588" "639.1752577319588" "639.1752577319588" "639.1752577319588" "639.1752577319588" "639.1752577319588" "639.1752577319588" "639.1752577319588" "639.1752577319588" "639.1752577319588" "639.1752577319588" "639.1752577319588" "639.1752577319588" "639.1752577319588" "639.1752577319588" "639.1752577319588" "639.1752577319588" "639.1752577319588" "639.1752577319588" "639.1752577319588" "639.1752577319588" "639.1752577319588" "639.1752577319588" "639.1752577319588" "639.1752577319588" "639.1752577319588" "639.1752577319588" "639.1752577319588" "639.1752577319588" "639.1752577319588" "639.1752577319588" "639.1752577319588" "639.1752577319588" "639.1752577319588" "639.1752577319588" "639.1752577319588" "639.1752577319588" "639.1752577319588" "639.1752577319588" "639.1752577319588" "639.1752577319588" "639.1752577319588" "639.1752577319588" "639.1752577319588" "639.1752577319588" "639.1752577319588" "639.1752577319588" "639.1752577319588" "639.1752577319588" "639.1752577319588" "639.1752577319588" "639.1752577319588" "639.1752577319588" "639.1752577319588" "639.1752577319588" "639.1752577319588" "639.1752577319588" "639.1752577319588" "639.1752577319588" "639.1752577319588" "639.1752577319588" "639.1752577319588" "639.1752577319588" "639.1752577319588" "639.1752577319588" "639.1752577319588" "639.1752577319588" "639.1752577319588" "639.1752577319588" "639.1752577319588" "639.1752577319588" "639.1752577319588" "639.1752577319588" "639.1752577319588" "639.1752577319588" "639.1752577319588" "639.1752577319588" "639.1752577319588" "639.1752577319588" "639.1752577319588" "639.1752577319588" "639.1752577319588" "639.1752577319588" "639.1752577319588" "639.1752577319588" "639.1752577319588" "639.1752577319588" "639.1752577319588" "639.1752577319588" "639.1752577319588" "639.1752577319588" "639.1752577319588" "639.1752577319588" "639.1752577319588" "639.1752577319588" "639.1752577319588" "639.1752577319588" "639.1752577319588" "0" "0" "0" "0" "0" "0" "0" "0" "0" "0" "0" "103.09278350515464" "92.78350515463919" "87.62886597938144" "77.31958762886599" "87.62886597938144" "144.3298969072165" "262.88659793814435" "391.75257731958766" "500.00000000000006" "623.7113402061856" "644.3298969072165" "654.639175257732" "546.3917525773196" "592.7835051546392" "664.9484536082475" "639.1752577319588" "639.1752577319588" "659.7938144329897" "664.9484536082475" "659.7938144329897" "654.639175257732" "649.4845360824743" "639.1752577319588" "644.3298969072165" "654.639175257732" "654.639175257732" "659.7938144329897" "654.639175257732" "644.3298969072165" "639.1752577319588" "639.1752577319588" "639.1752577319588" "639.1752577319588" "639.1752577319588" "639.1752577319588" "639.1752577319588" "639.1752577319588" "639.1752577319588" "639.1752577319588" "639.1752577319588" "639.1752577319588" "639.1752577319588" "639.1752577319588" "639.1752577319588" "639.1752577319588" "639.1752577319588" "639.1752577319588" "639.1752577319588" "639.1752577319588" "639.1752577319588" "639.1752577319588" "639.1752577319588" "639.1752577319588" "639.1752577319588" "639.1752577319588" "639.1752577319588" "639.1752577319588" "639.1752577319588" "639.1752577319588" "639.1752577319588" "639.1752577319588" "639.1752577319588" "639.1752577319588" "639.1752577319588" "639.1752577319588" "639.1752577319588" "639.1752577319588" "639.1752577319588" "639.1752577319588" "639.1752577319588" "639.1752577319588" "639.1752577319588" "639.1752577319588" "639.1752577319588" "639.1752577319588" "639.1752577319588" "639.1752577319588" "639.1752577319588" "639.1752577319588" "639.1752577319588" "639.1752577319588" "639.1752577319588" "639.1752577319588" "639.1752577319588" "639.1752577319588" "639.1752577319588" "639.1752577319588" "639.1752577319588" "639.1752577319588" "639.1752577319588" "639.1752577319588" "639.1752577319588" "639.1752577319588" "639.1752577319588" "639.1752577319588" "639.1752577319588" "639.1752577319588" "639.1752577319588" "639.1752577319588" "639.1752577319588" "639.1752577319588" "639.1752577319588" "639.1752577319588" "639.1752577319588" "639.1752577319588" "639.1752577319588" "639.1752577319588" "639.1752577319588" "639.1752577319588" "639.1752577319588" "639.1752577319588" "639.1752577319588" "639.1752577319588" "639.1752577319588" "639.1752577319588" "639.1752577319588" "639.1752577319588" "639.1752577319588" "639.1752577319588" "639.1752577319588" "639.1752577319588" "639.1752577319588" "639.1752577319588" "639.1752577319588" "639.1752577319588" "639.1752577319588" "639.1752577319588" "639.1752577319588" "639.1752577319588" "639.1752577319588" "639.1752577319588" "639.1752577319588" "639.1752577319588" "639.1752577319588" "639.1752577319588" "639.1752577319588" "639.1752577319588" "639.1752577319588" "639.1752577319588" "639.1752577319588" "0" "0" "0" "0" "0" "0" "0" "0" "0" "0" "0" "108.24742268041238" "103.09278350515464" "103.09278350515464" "103.09278350515464" "103.09278350515464" "92.78350515463919" "82.47422680412372" "77.31958762886599" "92.78350515463919" "164.94845360824743" "221.6494845360825" "247.42268041237116" "134.02061855670104" "139.17525773195877" "340.2061855670103" "412.37113402061857" "206.18556701030928" "273.1958762886598" "340.2061855670103" "412.37113402061857" "494.84536082474233" "556.7010309278351" "618.5567010309279" "577.319587628866" "479.3814432989691" "505.1546391752578" "402.0618556701031" "494.84536082474233" "597.938144329897" "654.639175257732" "664.9484536082475" "659.7938144329897" "649.4845360824743" "644.3298969072165" "644.3298969072165" "639.1752577319588" "639.1752577319588" "639.1752577319588" "639.1752577319588" "639.1752577319588" "639.1752577319588" "639.1752577319588" "639.1752577319588" "639.1752577319588" "639.1752577319588" "639.1752577319588" "639.1752577319588" "639.1752577319588" "639.1752577319588" "639.1752577319588" "639.1752577319588" "639.1752577319588" "639.1752577319588" "639.1752577319588" "639.1752577319588" "639.1752577319588" "639.1752577319588" "639.1752577319588" "639.1752577319588" "639.1752577319588" "639.1752577319588" "639.1752577319588" "639.1752577319588" "639.1752577319588" "639.1752577319588" "639.1752577319588" "639.1752577319588" "639.1752577319588" "639.1752577319588" "639.1752577319588" "639.1752577319588" "639.1752577319588" "639.1752577319588" "639.1752577319588" "639.1752577319588" "639.1752577319588" "639.1752577319588" "639.1752577319588" "639.1752577319588" "639.1752577319588" "639.1752577319588" "639.1752577319588" "639.1752577319588" "639.1752577319588" "639.1752577319588" "639.1752577319588" "639.1752577319588" "639.1752577319588" "639.1752577319588" "639.1752577319588" "639.1752577319588" "639.1752577319588" "639.1752577319588" "639.1752577319588" "639.1752577319588" "639.1752577319588" "639.1752577319588" "639.1752577319588" "639.1752577319588" "639.1752577319588" "639.1752577319588" "639.1752577319588" "639.1752577319588" "639.1752577319588" "639.1752577319588" "639.1752577319588" "639.1752577319588" "639.1752577319588" "639.1752577319588" "639.1752577319588" "639.1752577319588" "639.1752577319588" "639.1752577319588" "639.1752577319588" "639.1752577319588" "639.1752577319588" "639.1752577319588" "639.1752577319588" "639.1752577319588" "639.1752577319588" "639.1752577319588" "639.1752577319588" "639.1752577319588" "639.1752577319588" "639.1752577319588" "639.1752577319588" "639.1752577319588" "639.1752577319588" "639.1752577319588" "639.1752577319588" "639.1752577319588" "639.1752577319588" "639.1752577319588" "639.1752577319588" "639.1752577319588" "639.1752577319588" "639.1752577319588" "639.1752577319588" "639.1752577319588" "639.1752577319588" "0" "0" "0" "0" "0" "0" "0" "0" "0" "0" "0" "108.24742268041238" "103.09278350515464" "103.09278350515464" "103.09278350515464" "103.09278350515464" "103.09278350515464" "103.09278350515464" "103.09278350515464" "103.09278350515464" "92.78350515463919" "87.62886597938144" "87.62886597938144" "97.93814432989691" "97.93814432989691" "82.47422680412372" "97.93814432989691" "92.78350515463919" "87.62886597938144" "77.31958762886599" "77.31958762886599" "103.09278350515464" "273.1958762886598" "417.5257731958763" "350.5154639175258" "82.47422680412372" "82.47422680412372" "77.31958762886599" "92.78350515463919" "139.17525773195877" "237.11340206185568" "365.979381443299" "484.5360824742268" "567.0103092783505" "608.2474226804125" "603.0927835051547" "628.8659793814434" "664.9484536082475" "654.639175257732" "644.3298969072165" "639.1752577319588" "639.1752577319588" "639.1752577319588" "639.1752577319588" "639.1752577319588" "639.1752577319588" "639.1752577319588" "639.1752577319588" "639.1752577319588" "639.1752577319588" "639.1752577319588" "639.1752577319588" "639.1752577319588" "639.1752577319588" "639.1752577319588" "639.1752577319588" "639.1752577319588" "639.1752577319588" "639.1752577319588" "639.1752577319588" "639.1752577319588" "639.1752577319588" "639.1752577319588" "639.1752577319588" "639.1752577319588" "639.1752577319588" "639.1752577319588" "639.1752577319588" "639.1752577319588" "639.1752577319588" "639.1752577319588" "639.1752577319588" "639.1752577319588" "639.1752577319588" "639.1752577319588" "639.1752577319588" "639.1752577319588" "639.1752577319588" "639.1752577319588" "639.1752577319588" "639.1752577319588" "639.1752577319588" "639.1752577319588" "639.1752577319588" "639.1752577319588" "639.1752577319588" "639.1752577319588" "639.1752577319588" "639.1752577319588" "639.1752577319588" "639.1752577319588" "639.1752577319588" "639.1752577319588" "639.1752577319588" "639.1752577319588" "639.1752577319588" "639.1752577319588" "639.1752577319588" "639.1752577319588" "639.1752577319588" "639.1752577319588" "639.1752577319588" "639.1752577319588" "639.1752577319588" "639.1752577319588" "639.1752577319588" "639.1752577319588" "639.1752577319588" "639.1752577319588" "639.1752577319588" "639.1752577319588" "639.1752577319588" "639.1752577319588" "639.1752577319588" "639.1752577319588" "639.1752577319588" "639.1752577319588" "639.1752577319588" "639.1752577319588" "639.1752577319588" "639.1752577319588" "639.1752577319588" "639.1752577319588" "639.1752577319588" "639.1752577319588" "639.1752577319588" "639.1752577319588" "639.1752577319588" "639.1752577319588" "639.1752577319588" "639.1752577319588" "639.1752577319588" "639.1752577319588" "639.1752577319588" "639.1752577319588" "639.1752577319588" "639.1752577319588" "639.1752577319588" "639.1752577319588" "639.1752577319588" "639.1752577319588" "0" "0" "0" "0" "0" "0" "0" "0" "0" "0" "0" "108.24742268041238" "103.09278350515464" "103.09278350515464" "103.09278350515464" "103.09278350515464" "103.09278350515464" "103.09278350515464" "103.09278350515464" "103.09278350515464" "103.09278350515464" "103.09278350515464" "103.09278350515464" "103.09278350515464" "103.09278350515464" "103.09278350515464" "103.09278350515464" "103.09278350515464" "103.09278350515464" "103.09278350515464" "103.09278350515464" "113.40206185567011" "180.41237113402062" "283.50515463917526" "644.3298969072165" "613.4020618556701" "149.48453608247425" "97.93814432989691" "103.09278350515464" "97.93814432989691" "87.62886597938144" "77.31958762886599" "87.62886597938144" "118.55670103092784" "149.48453608247425" "144.3298969072165" "201.03092783505156" "376.2886597938145" "515.4639175257732" "639.1752577319588" "664.9484536082475" "659.7938144329897" "644.3298969072165" "639.1752577319588" "639.1752577319588" "639.1752577319588" "639.1752577319588" "639.1752577319588" "639.1752577319588" "639.1752577319588" "639.1752577319588" "639.1752577319588" "639.1752577319588" "639.1752577319588" "639.1752577319588" "639.1752577319588" "639.1752577319588" "639.1752577319588" "639.1752577319588" "639.1752577319588" "639.1752577319588" "639.1752577319588" "639.1752577319588" "639.1752577319588" "639.1752577319588" "639.1752577319588" "639.1752577319588" "639.1752577319588" "639.1752577319588" "639.1752577319588" "639.1752577319588" "639.1752577319588" "639.1752577319588" "639.1752577319588" "639.1752577319588" "639.1752577319588" "639.1752577319588" "639.1752577319588" "639.1752577319588" "639.1752577319588" "639.1752577319588" "639.1752577319588" "639.1752577319588" "639.1752577319588" "639.1752577319588" "639.1752577319588" "639.1752577319588" "639.1752577319588" "639.1752577319588" "639.1752577319588" "639.1752577319588" "639.1752577319588" "639.1752577319588" "639.1752577319588" "639.1752577319588" "639.1752577319588" "639.1752577319588" "639.1752577319588" "639.1752577319588" "639.1752577319588" "639.1752577319588" "639.1752577319588" "639.1752577319588" "639.1752577319588" "639.1752577319588" "639.1752577319588" "639.1752577319588" "639.1752577319588" "639.1752577319588" "639.1752577319588" "639.1752577319588" "639.1752577319588" "639.1752577319588" "639.1752577319588" "639.1752577319588" "639.1752577319588" "639.1752577319588" "639.1752577319588" "639.1752577319588" "639.1752577319588" "639.1752577319588" "639.1752577319588" "639.1752577319588" "639.1752577319588" "639.1752577319588" "639.1752577319588" "639.1752577319588" "639.1752577319588" "639.1752577319588" "639.1752577319588" "639.1752577319588" "639.1752577319588" "639.1752577319588" "639.1752577319588" "639.1752577319588" "639.1752577319588" "639.1752577319588" "639.1752577319588" "639.1752577319588" "639.1752577319588" "639.1752577319588" "0" "0" "0" "0" "0" "0" "0" "0" "0" "0" "0" "108.24742268041238" "103.09278350515464" "103.09278350515464" "103.09278350515464" "103.09278350515464" "103.09278350515464" "103.09278350515464" "103.09278350515464" "103.09278350515464" "103.09278350515464" "103.09278350515464" "103.09278350515464" "103.09278350515464" "103.09278350515464" "103.09278350515464" "103.09278350515464" "103.09278350515464" "103.09278350515464" "103.09278350515464" "103.09278350515464" "103.09278350515464" "92.78350515463919" "87.62886597938144" "82.47422680412372" "252.5773195876289" "190.7216494845361" "92.78350515463919" "103.09278350515464" "103.09278350515464" "103.09278350515464" "103.09278350515464" "103.09278350515464" "97.93814432989691" "97.93814432989691" "92.78350515463919" "92.78350515463919" "77.31958762886599" "92.78350515463919" "221.6494845360825" "350.5154639175258" "463.9175257731959" "613.4020618556701" "664.9484536082475" "649.4845360824743" "639.1752577319588" "639.1752577319588" "639.1752577319588" "639.1752577319588" "639.1752577319588" "639.1752577319588" "639.1752577319588" "639.1752577319588" "639.1752577319588" "639.1752577319588" "639.1752577319588" "639.1752577319588" "639.1752577319588" "639.1752577319588" "639.1752577319588" "639.1752577319588" "639.1752577319588" "639.1752577319588" "639.1752577319588" "639.1752577319588" "639.1752577319588" "639.1752577319588" "639.1752577319588" "639.1752577319588" "639.1752577319588" "639.1752577319588" "639.1752577319588" "639.1752577319588" "639.1752577319588" "639.1752577319588" "639.1752577319588" "639.1752577319588" "639.1752577319588" "639.1752577319588" "639.1752577319588" "639.1752577319588" "639.1752577319588" "639.1752577319588" "639.1752577319588" "639.1752577319588" "639.1752577319588" "639.1752577319588" "639.1752577319588" "639.1752577319588" "639.1752577319588" "639.1752577319588" "639.1752577319588" "639.1752577319588" "639.1752577319588" "639.1752577319588" "639.1752577319588" "639.1752577319588" "639.1752577319588" "639.1752577319588" "639.1752577319588" "639.1752577319588" "639.1752577319588" "639.1752577319588" "639.1752577319588" "639.1752577319588" "639.1752577319588" "639.1752577319588" "639.1752577319588" "639.1752577319588" "639.1752577319588" "639.1752577319588" "639.1752577319588" "639.1752577319588" "639.1752577319588" "639.1752577319588" "639.1752577319588" "639.1752577319588" "639.1752577319588" "639.1752577319588" "639.1752577319588" "639.1752577319588" "639.1752577319588" "639.1752577319588" "639.1752577319588" "639.1752577319588" "639.1752577319588" "639.1752577319588" "639.1752577319588" "639.1752577319588" "639.1752577319588" "639.1752577319588" "639.1752577319588" "639.1752577319588" "639.1752577319588" "639.1752577319588" "639.1752577319588" "639.1752577319588" "639.1752577319588" "639.1752577319588" "639.1752577319588" "639.1752577319588" "0" "0" "0" "0" "0" "0" "0" "0" "0" "0" "0" "108.24742268041238" "103.09278350515464" "103.09278350515464" "103.09278350515464" "103.09278350515464" "103.09278350515464" "103.09278350515464" "103.09278350515464" "103.09278350515464" "103.09278350515464" "103.09278350515464" "103.09278350515464" "103.09278350515464" "103.09278350515464" "103.09278350515464" "103.09278350515464" "103.09278350515464" "103.09278350515464" "103.09278350515464" "103.09278350515464" "103.09278350515464" "103.09278350515464" "103.09278350515464" "103.09278350515464" "82.47422680412372" "92.78350515463919" "103.09278350515464" "103.09278350515464" "103.09278350515464" "103.09278350515464" "103.09278350515464" "103.09278350515464" "103.09278350515464" "103.09278350515464" "103.09278350515464" "103.09278350515464" "103.09278350515464" "103.09278350515464" "87.62886597938144" "77.31958762886599" "87.62886597938144" "170.10309278350516" "402.0618556701031" "613.4020618556701" "670.1030927835052" "654.639175257732" "649.4845360824743" "639.1752577319588" "639.1752577319588" "639.1752577319588" "639.1752577319588" "639.1752577319588" "639.1752577319588" "639.1752577319588" "639.1752577319588" "639.1752577319588" "639.1752577319588" "639.1752577319588" "639.1752577319588" "639.1752577319588" "639.1752577319588" "639.1752577319588" "639.1752577319588" "639.1752577319588" "639.1752577319588" "639.1752577319588" "639.1752577319588" "639.1752577319588" "639.1752577319588" "639.1752577319588" "639.1752577319588" "639.1752577319588" "639.1752577319588" "639.1752577319588" "639.1752577319588" "639.1752577319588" "639.1752577319588" "639.1752577319588" "639.1752577319588" "639.1752577319588" "639.1752577319588" "639.1752577319588" "639.1752577319588" "639.1752577319588" "639.1752577319588" "639.1752577319588" "639.1752577319588" "639.1752577319588" "639.1752577319588" "639.1752577319588" "639.1752577319588" "639.1752577319588" "639.1752577319588" "639.1752577319588" "639.1752577319588" "639.1752577319588" "639.1752577319588" "639.1752577319588" "639.1752577319588" "639.1752577319588" "639.1752577319588" "639.1752577319588" "639.1752577319588" "639.1752577319588" "639.1752577319588" "639.1752577319588" "639.1752577319588" "639.1752577319588" "639.1752577319588" "639.1752577319588" "639.1752577319588" "639.1752577319588" "639.1752577319588" "639.1752577319588" "639.1752577319588" "639.1752577319588" "639.1752577319588" "639.1752577319588" "639.1752577319588" "639.1752577319588" "639.1752577319588" "639.1752577319588" "639.1752577319588" "639.1752577319588" "639.1752577319588" "639.1752577319588" "639.1752577319588" "639.1752577319588" "639.1752577319588" "639.1752577319588" "639.1752577319588" "639.1752577319588" "639.1752577319588" "639.1752577319588" "639.1752577319588" "639.1752577319588" "639.1752577319588" "639.1752577319588" "639.1752577319588" "639.1752577319588" "0" "0" "0" "0" "0" "0" "0" "0" "0" "0" "0" "108.24742268041238" "103.09278350515464" "103.09278350515464" "103.09278350515464" "103.09278350515464" "103.09278350515464" "103.09278350515464" "103.09278350515464" "103.09278350515464" "103.09278350515464" "103.09278350515464" "103.09278350515464" "103.09278350515464" "103.09278350515464" "103.09278350515464" "103.09278350515464" "103.09278350515464" "103.09278350515464" "103.09278350515464" "103.09278350515464" "103.09278350515464" "103.09278350515464" "103.09278350515464" "103.09278350515464" "103.09278350515464" "103.09278350515464" "103.09278350515464" "103.09278350515464" "103.09278350515464" "103.09278350515464" "103.09278350515464" "103.09278350515464" "103.09278350515464" "103.09278350515464" "103.09278350515464" "92.78350515463919" "67.01030927835052" "67.01030927835052" "72.16494845360825" "67.01030927835052" "72.16494845360825" "87.62886597938144" "61.85567010309279" "159.7938144329897" "360.82474226804123" "494.84536082474233" "556.7010309278351" "659.7938144329897" "649.4845360824743" "639.1752577319588" "639.1752577319588" "639.1752577319588" "639.1752577319588" "639.1752577319588" "639.1752577319588" "639.1752577319588" "639.1752577319588" "639.1752577319588" "639.1752577319588" "639.1752577319588" "639.1752577319588" "639.1752577319588" "639.1752577319588" "639.1752577319588" "639.1752577319588" "639.1752577319588" "639.1752577319588" "639.1752577319588" "639.1752577319588" "639.1752577319588" "639.1752577319588" "639.1752577319588" "639.1752577319588" "639.1752577319588" "639.1752577319588" "639.1752577319588" "639.1752577319588" "639.1752577319588" "639.1752577319588" "639.1752577319588" "639.1752577319588" "639.1752577319588" "639.1752577319588" "639.1752577319588" "639.1752577319588" "639.1752577319588" "639.1752577319588" "639.1752577319588" "639.1752577319588" "639.1752577319588" "639.1752577319588" "639.1752577319588" "639.1752577319588" "639.1752577319588" "639.1752577319588" "639.1752577319588" "639.1752577319588" "639.1752577319588" "639.1752577319588" "639.1752577319588" "639.1752577319588" "639.1752577319588" "639.1752577319588" "639.1752577319588" "639.1752577319588" "639.1752577319588" "639.1752577319588" "639.1752577319588" "639.1752577319588" "639.1752577319588" "639.1752577319588" "639.1752577319588" "639.1752577319588" "639.1752577319588" "639.1752577319588" "639.1752577319588" "639.1752577319588" "639.1752577319588" "639.1752577319588" "639.1752577319588" "639.1752577319588" "639.1752577319588" "639.1752577319588" "639.1752577319588" "639.1752577319588" "639.1752577319588" "639.1752577319588" "639.1752577319588" "639.1752577319588" "639.1752577319588" "639.1752577319588" "639.1752577319588" "639.1752577319588" "639.1752577319588" "639.1752577319588" "639.1752577319588" "639.1752577319588" "639.1752577319588" "639.1752577319588" "639.1752577319588" "0" "0" "0" "0" "0" "0" "0" "0" "0" "0" "0" "108.24742268041238" "103.09278350515464" "103.09278350515464" "103.09278350515464" "103.09278350515464" "103.09278350515464" "103.09278350515464" "103.09278350515464" "103.09278350515464" "103.09278350515464" "103.09278350515464" "103.09278350515464" "103.09278350515464" "103.09278350515464" "103.09278350515464" "103.09278350515464" "103.09278350515464" "103.09278350515464" "103.09278350515464" "103.09278350515464" "103.09278350515464" "103.09278350515464" "103.09278350515464" "103.09278350515464" "103.09278350515464" "97.93814432989691" "97.93814432989691" "97.93814432989691" "87.62886597938144" "87.62886597938144" "92.78350515463919" "87.62886597938144" "103.09278350515464" "103.09278350515464" "77.31958762886599" "206.18556701030928" "494.84536082474233" "572.1649484536083" "597.938144329897" "572.1649484536083" "391.75257731958766" "103.09278350515464" "355.6701030927835" "113.40206185567011" "46.39175257731959" "82.47422680412372" "108.24742268041238" "314.4329896907217" "587.6288659793814" "664.9484536082475" "659.7938144329897" "654.639175257732" "649.4845360824743" "639.1752577319588" "639.1752577319588" "639.1752577319588" "639.1752577319588" "639.1752577319588" "639.1752577319588" "639.1752577319588" "639.1752577319588" "639.1752577319588" "639.1752577319588" "639.1752577319588" "639.1752577319588" "639.1752577319588" "639.1752577319588" "639.1752577319588" "639.1752577319588" "639.1752577319588" "639.1752577319588" "639.1752577319588" "639.1752577319588" "639.1752577319588" "639.1752577319588" "639.1752577319588" "639.1752577319588" "639.1752577319588" "639.1752577319588" "639.1752577319588" "639.1752577319588" "639.1752577319588" "639.1752577319588" "639.1752577319588" "639.1752577319588" "639.1752577319588" "639.1752577319588" "639.1752577319588" "639.1752577319588" "639.1752577319588" "639.1752577319588" "639.1752577319588" "639.1752577319588" "639.1752577319588" "639.1752577319588" "639.1752577319588" "639.1752577319588" "639.1752577319588" "639.1752577319588" "639.1752577319588" "639.1752577319588" "639.1752577319588" "639.1752577319588" "639.1752577319588" "639.1752577319588" "639.1752577319588" "639.1752577319588" "639.1752577319588" "639.1752577319588" "639.1752577319588" "639.1752577319588" "639.1752577319588" "639.1752577319588" "639.1752577319588" "639.1752577319588" "639.1752577319588" "639.1752577319588" "639.1752577319588" "639.1752577319588" "639.1752577319588" "639.1752577319588" "639.1752577319588" "639.1752577319588" "639.1752577319588" "639.1752577319588" "639.1752577319588" "639.1752577319588" "639.1752577319588" "639.1752577319588" "639.1752577319588" "639.1752577319588" "639.1752577319588" "639.1752577319588" "639.1752577319588" "639.1752577319588" "639.1752577319588" "639.1752577319588" "639.1752577319588" "639.1752577319588" "639.1752577319588" "0" "0" "0" "0" "0" "0" "0" "0" "0" "0" "0" "108.24742268041238" "103.09278350515464" "103.09278350515464" "103.09278350515464" "103.09278350515464" "103.09278350515464" "103.09278350515464" "103.09278350515464" "103.09278350515464" "103.09278350515464" "103.09278350515464" "103.09278350515464" "103.09278350515464" "103.09278350515464" "103.09278350515464" "103.09278350515464" "103.09278350515464" "103.09278350515464" "103.09278350515464" "103.09278350515464" "103.09278350515464" "103.09278350515464" "103.09278350515464" "103.09278350515464" "97.93814432989691" "154.63917525773198" "123.71134020618558" "206.18556701030928" "396.9072164948454" "226.80412371134022" "170.10309278350516" "247.42268041237116" "118.55670103092784" "87.62886597938144" "283.50515463917526" "690.7216494845361" "788.659793814433" "798.9690721649486" "902.0618556701031" "963.917525773196" "922.680412371134" "773.1958762886599" "871.1340206185567" "618.5567010309279" "345.36082474226805" "128.8659793814433" "77.31958762886599" "46.39175257731959" "118.55670103092784" "314.4329896907217" "479.3814432989691" "494.84536082474233" "577.319587628866" "664.9484536082475" "649.4845360824743" "639.1752577319588" "639.1752577319588" "639.1752577319588" "639.1752577319588" "639.1752577319588" "639.1752577319588" "639.1752577319588" "639.1752577319588" "639.1752577319588" "639.1752577319588" "639.1752577319588" "639.1752577319588" "639.1752577319588" "639.1752577319588" "639.1752577319588" "639.1752577319588" "639.1752577319588" "639.1752577319588" "639.1752577319588" "639.1752577319588" "639.1752577319588" "639.1752577319588" "639.1752577319588" "639.1752577319588" "639.1752577319588" "639.1752577319588" "639.1752577319588" "639.1752577319588" "639.1752577319588" "639.1752577319588" "639.1752577319588" "639.1752577319588" "639.1752577319588" "639.1752577319588" "639.1752577319588" "639.1752577319588" "639.1752577319588" "639.1752577319588" "639.1752577319588" "639.1752577319588" "639.1752577319588" "639.1752577319588" "639.1752577319588" "639.1752577319588" "639.1752577319588" "639.1752577319588" "639.1752577319588" "639.1752577319588" "639.1752577319588" "639.1752577319588" "639.1752577319588" "639.1752577319588" "639.1752577319588" "639.1752577319588" "639.1752577319588" "639.1752577319588" "639.1752577319588" "639.1752577319588" "639.1752577319588" "639.1752577319588" "639.1752577319588" "639.1752577319588" "639.1752577319588" "639.1752577319588" "639.1752577319588" "639.1752577319588" "639.1752577319588" "639.1752577319588" "639.1752577319588" "639.1752577319588" "639.1752577319588" "639.1752577319588" "639.1752577319588" "639.1752577319588" "639.1752577319588" "639.1752577319588" "639.1752577319588" "639.1752577319588" "639.1752577319588" "639.1752577319588" "639.1752577319588" "639.1752577319588" "639.1752577319588" "639.1752577319588" "639.1752577319588" "0" "0" "0" "0" "0" "0" "0" "0" "0" "0" "0" "108.24742268041238" "103.09278350515464" "103.09278350515464" "103.09278350515464" "103.09278350515464" "103.09278350515464" "103.09278350515464" "103.09278350515464" "103.09278350515464" "103.09278350515464" "103.09278350515464" "103.09278350515464" "103.09278350515464" "103.09278350515464" "103.09278350515464" "103.09278350515464" "103.09278350515464" "103.09278350515464" "103.09278350515464" "103.09278350515464" "103.09278350515464" "103.09278350515464" "103.09278350515464" "103.09278350515464" "72.16494845360825" "670.1030927835052" "520.6185567010309" "226.80412371134022" "536.0824742268042" "716.4948453608248" "747.4226804123712" "422.680412371134" "82.47422680412372" "72.16494845360825" "371.13402061855675" "943.298969072165" "809.278350515464" "840.2061855670104" "902.0618556701031" "917.5257731958764" "917.5257731958764" "932.9896907216496" "927.8350515463918" "948.4536082474227" "953.6082474226805" "742.2680412371135" "216.49484536082477" "453.60824742268045" "314.4329896907217" "298.9690721649485" "118.55670103092784" "46.39175257731959" "128.8659793814433" "376.2886597938145" "587.6288659793814" "664.9484536082475" "654.639175257732" "639.1752577319588" "639.1752577319588" "639.1752577319588" "639.1752577319588" "639.1752577319588" "639.1752577319588" "639.1752577319588" "639.1752577319588" "639.1752577319588" "639.1752577319588" "639.1752577319588" "639.1752577319588" "639.1752577319588" "639.1752577319588" "639.1752577319588" "639.1752577319588" "639.1752577319588" "639.1752577319588" "639.1752577319588" "639.1752577319588" "639.1752577319588" "639.1752577319588" "639.1752577319588" "639.1752577319588" "639.1752577319588" "639.1752577319588" "639.1752577319588" "639.1752577319588" "639.1752577319588" "639.1752577319588" "639.1752577319588" "639.1752577319588" "639.1752577319588" "639.1752577319588" "639.1752577319588" "639.1752577319588" "639.1752577319588" "639.1752577319588" "639.1752577319588" "639.1752577319588" "639.1752577319588" "639.1752577319588" "639.1752577319588" "639.1752577319588" "639.1752577319588" "639.1752577319588" "639.1752577319588" "639.1752577319588" "639.1752577319588" "639.1752577319588" "639.1752577319588" "639.1752577319588" "639.1752577319588" "639.1752577319588" "639.1752577319588" "639.1752577319588" "639.1752577319588" "639.1752577319588" "639.1752577319588" "639.1752577319588" "639.1752577319588" "639.1752577319588" "639.1752577319588" "639.1752577319588" "639.1752577319588" "639.1752577319588" "639.1752577319588" "639.1752577319588" "639.1752577319588" "639.1752577319588" "639.1752577319588" "639.1752577319588" "639.1752577319588" "639.1752577319588" "639.1752577319588" "639.1752577319588" "639.1752577319588" "639.1752577319588" "639.1752577319588" "639.1752577319588" "639.1752577319588" "639.1752577319588" "639.1752577319588" "0" "0" "0" "0" "0" "0" "0" "0" "0" "0" "0" "108.24742268041238" "103.09278350515464" "103.09278350515464" "103.09278350515464" "103.09278350515464" "103.09278350515464" "103.09278350515464" "103.09278350515464" "103.09278350515464" "103.09278350515464" "103.09278350515464" "103.09278350515464" "103.09278350515464" "103.09278350515464" "103.09278350515464" "103.09278350515464" "103.09278350515464" "103.09278350515464" "103.09278350515464" "103.09278350515464" "103.09278350515464" "103.09278350515464" "103.09278350515464" "103.09278350515464" "108.24742268041238" "556.7010309278351" "293.8144329896907" "92.78350515463919" "391.75257731958766" "391.75257731958766" "324.74226804123714" "113.40206185567011" "97.93814432989691" "77.31958762886599" "324.74226804123714" "778.3505154639175" "835.0515463917526" "510.3092783505155" "778.3505154639175" "932.9896907216496" "917.5257731958764" "917.5257731958764" "917.5257731958764" "917.5257731958764" "917.5257731958764" "927.8350515463918" "902.0618556701031" "948.4536082474227" "896.9072164948454" "927.8350515463918" "649.4845360824743" "360.82474226804123" "195.87628865979383" "159.7938144329897" "134.02061855670104" "288.659793814433" "536.0824742268042" "659.7938144329897" "644.3298969072165" "639.1752577319588" "639.1752577319588" "639.1752577319588" "639.1752577319588" "639.1752577319588" "639.1752577319588" "639.1752577319588" "639.1752577319588" "639.1752577319588" "639.1752577319588" "639.1752577319588" "639.1752577319588" "639.1752577319588" "639.1752577319588" "639.1752577319588" "639.1752577319588" "639.1752577319588" "639.1752577319588" "639.1752577319588" "639.1752577319588" "639.1752577319588" "639.1752577319588" "639.1752577319588" "639.1752577319588" "639.1752577319588" "639.1752577319588" "639.1752577319588" "639.1752577319588" "639.1752577319588" "639.1752577319588" "639.1752577319588" "639.1752577319588" "639.1752577319588" "639.1752577319588" "639.1752577319588" "639.1752577319588" "639.1752577319588" "639.1752577319588" "639.1752577319588" "639.1752577319588" "639.1752577319588" "639.1752577319588" "639.1752577319588" "639.1752577319588" "639.1752577319588" "639.1752577319588" "639.1752577319588" "639.1752577319588" "639.1752577319588" "639.1752577319588" "639.1752577319588" "639.1752577319588" "639.1752577319588" "639.1752577319588" "639.1752577319588" "639.1752577319588" "639.1752577319588" "639.1752577319588" "639.1752577319588" "639.1752577319588" "639.1752577319588" "639.1752577319588" "639.1752577319588" "639.1752577319588" "639.1752577319588" "639.1752577319588" "639.1752577319588" "639.1752577319588" "639.1752577319588" "639.1752577319588" "639.1752577319588" "639.1752577319588" "639.1752577319588" "639.1752577319588" "639.1752577319588" "639.1752577319588" "639.1752577319588" "639.1752577319588" "639.1752577319588" "639.1752577319588" "639.1752577319588" "0" "0" "0" "0" "0" "0" "0" "0" "0" "0" "0" "108.24742268041238" "103.09278350515464" "103.09278350515464" "103.09278350515464" "103.09278350515464" "103.09278350515464" "103.09278350515464" "103.09278350515464" "103.09278350515464" "103.09278350515464" "103.09278350515464" "103.09278350515464" "103.09278350515464" "103.09278350515464" "103.09278350515464" "103.09278350515464" "103.09278350515464" "103.09278350515464" "103.09278350515464" "103.09278350515464" "103.09278350515464" "103.09278350515464" "103.09278350515464" "103.09278350515464" "103.09278350515464" "77.31958762886599" "87.62886597938144" "103.09278350515464" "97.93814432989691" "87.62886597938144" "82.47422680412372" "97.93814432989691" "103.09278350515464" "87.62886597938144" "474.22680412371136" "835.0515463917526" "922.680412371134" "902.0618556701031" "917.5257731958764" "932.9896907216496" "922.680412371134" "917.5257731958764" "917.5257731958764" "917.5257731958764" "917.5257731958764" "917.5257731958764" "922.680412371134" "917.5257731958764" "922.680412371134" "922.680412371134" "943.298969072165" "948.4536082474227" "840.2061855670104" "804.1237113402062" "726.8041237113403" "278.35051546391753" "154.63917525773198" "309.27835051546396" "639.1752577319588" "649.4845360824743" "639.1752577319588" "639.1752577319588" "639.1752577319588" "639.1752577319588" "639.1752577319588" "639.1752577319588" "639.1752577319588" "639.1752577319588" "639.1752577319588" "639.1752577319588" "639.1752577319588" "639.1752577319588" "639.1752577319588" "639.1752577319588" "639.1752577319588" "639.1752577319588" "639.1752577319588" "639.1752577319588" "639.1752577319588" "639.1752577319588" "639.1752577319588" "639.1752577319588" "639.1752577319588" "639.1752577319588" "639.1752577319588" "639.1752577319588" "639.1752577319588" "639.1752577319588" "639.1752577319588" "639.1752577319588" "639.1752577319588" "639.1752577319588" "639.1752577319588" "639.1752577319588" "639.1752577319588" "639.1752577319588" "639.1752577319588" "639.1752577319588" "639.1752577319588" "639.1752577319588" "639.1752577319588" "639.1752577319588" "639.1752577319588" "639.1752577319588" "639.1752577319588" "639.1752577319588" "639.1752577319588" "639.1752577319588" "639.1752577319588" "639.1752577319588" "639.1752577319588" "639.1752577319588" "639.1752577319588" "639.1752577319588" "639.1752577319588" "639.1752577319588" "639.1752577319588" "639.1752577319588" "639.1752577319588" "639.1752577319588" "639.1752577319588" "639.1752577319588" "639.1752577319588" "639.1752577319588" "639.1752577319588" "639.1752577319588" "639.1752577319588" "639.1752577319588" "639.1752577319588" "639.1752577319588" "639.1752577319588" "639.1752577319588" "639.1752577319588" "639.1752577319588" "639.1752577319588" "639.1752577319588" "639.1752577319588" "639.1752577319588" "639.1752577319588" "639.1752577319588" "0" "0" "0" "0" "0" "0" "0" "0" "0" "0" "0" "108.24742268041238" "103.09278350515464" "103.09278350515464" "103.09278350515464" "103.09278350515464" "103.09278350515464" "103.09278350515464" "103.09278350515464" "103.09278350515464" "103.09278350515464" "103.09278350515464" "103.09278350515464" "103.09278350515464" "103.09278350515464" "103.09278350515464" "103.09278350515464" "103.09278350515464" "103.09278350515464" "103.09278350515464" "103.09278350515464" "103.09278350515464" "103.09278350515464" "103.09278350515464" "103.09278350515464" "103.09278350515464" "103.09278350515464" "103.09278350515464" "103.09278350515464" "103.09278350515464" "103.09278350515464" "103.09278350515464" "103.09278350515464" "82.47422680412372" "103.09278350515464" "809.278350515464" "948.4536082474227" "917.5257731958764" "922.680412371134" "891.7525773195877" "731.958762886598" "881.4432989690722" "922.680412371134" "917.5257731958764" "917.5257731958764" "917.5257731958764" "917.5257731958764" "917.5257731958764" "917.5257731958764" "917.5257731958764" "917.5257731958764" "917.5257731958764" "917.5257731958764" "927.8350515463918" "932.9896907216496" "943.298969072165" "932.9896907216496" "654.639175257732" "448.4536082474227" "283.50515463917526" "546.3917525773196" "659.7938144329897" "649.4845360824743" "639.1752577319588" "639.1752577319588" "639.1752577319588" "639.1752577319588" "639.1752577319588" "639.1752577319588" "639.1752577319588" "639.1752577319588" "639.1752577319588" "639.1752577319588" "639.1752577319588" "639.1752577319588" "639.1752577319588" "639.1752577319588" "639.1752577319588" "639.1752577319588" "639.1752577319588" "639.1752577319588" "639.1752577319588" "639.1752577319588" "639.1752577319588" "639.1752577319588" "639.1752577319588" "639.1752577319588" "639.1752577319588" "639.1752577319588" "639.1752577319588" "639.1752577319588" "639.1752577319588" "639.1752577319588" "639.1752577319588" "639.1752577319588" "639.1752577319588" "639.1752577319588" "639.1752577319588" "639.1752577319588" "639.1752577319588" "639.1752577319588" "639.1752577319588" "639.1752577319588" "639.1752577319588" "639.1752577319588" "639.1752577319588" "639.1752577319588" "639.1752577319588" "639.1752577319588" "639.1752577319588" "639.1752577319588" "639.1752577319588" "639.1752577319588" "639.1752577319588" "639.1752577319588" "639.1752577319588" "639.1752577319588" "639.1752577319588" "639.1752577319588" "639.1752577319588" "639.1752577319588" "639.1752577319588" "639.1752577319588" "639.1752577319588" "639.1752577319588" "639.1752577319588" "639.1752577319588" "639.1752577319588" "639.1752577319588" "639.1752577319588" "639.1752577319588" "639.1752577319588" "639.1752577319588" "639.1752577319588" "639.1752577319588" "639.1752577319588" "639.1752577319588" "639.1752577319588" "639.1752577319588" "639.1752577319588" "639.1752577319588" "0" "0" "0" "0" "0" "0" "0" "0" "0" "0" "0" "108.24742268041238" "103.09278350515464" "103.09278350515464" "103.09278350515464" "103.09278350515464" "103.09278350515464" "103.09278350515464" "103.09278350515464" "103.09278350515464" "103.09278350515464" "103.09278350515464" "103.09278350515464" "103.09278350515464" "103.09278350515464" "103.09278350515464" "103.09278350515464" "103.09278350515464" "103.09278350515464" "103.09278350515464" "103.09278350515464" "103.09278350515464" "103.09278350515464" "103.09278350515464" "103.09278350515464" "103.09278350515464" "103.09278350515464" "103.09278350515464" "103.09278350515464" "103.09278350515464" "103.09278350515464" "103.09278350515464" "82.47422680412372" "175.2577319587629" "695.8762886597939" "922.680412371134" "917.5257731958764" "917.5257731958764" "917.5257731958764" "922.680412371134" "819.5876288659795" "835.0515463917526" "927.8350515463918" "927.8350515463918" "927.8350515463918" "943.298969072165" "922.680412371134" "917.5257731958764" "917.5257731958764" "917.5257731958764" "917.5257731958764" "917.5257731958764" "917.5257731958764" "917.5257731958764" "917.5257731958764" "943.298969072165" "896.9072164948454" "345.36082474226805" "701.0309278350516" "603.0927835051547" "402.0618556701031" "309.27835051546396" "561.8556701030928" "644.3298969072165" "639.1752577319588" "639.1752577319588" "639.1752577319588" "639.1752577319588" "639.1752577319588" "639.1752577319588" "639.1752577319588" "639.1752577319588" "639.1752577319588" "639.1752577319588" "639.1752577319588" "639.1752577319588" "639.1752577319588" "639.1752577319588" "639.1752577319588" "639.1752577319588" "639.1752577319588" "639.1752577319588" "639.1752577319588" "639.1752577319588" "639.1752577319588" "639.1752577319588" "639.1752577319588" "639.1752577319588" "639.1752577319588" "639.1752577319588" "639.1752577319588" "639.1752577319588" "639.1752577319588" "639.1752577319588" "639.1752577319588" "639.1752577319588" "639.1752577319588" "639.1752577319588" "639.1752577319588" "639.1752577319588" "639.1752577319588" "639.1752577319588" "639.1752577319588" "639.1752577319588" "639.1752577319588" "639.1752577319588" "639.1752577319588" "639.1752577319588" "639.1752577319588" "639.1752577319588" "639.1752577319588" "639.1752577319588" "639.1752577319588" "639.1752577319588" "639.1752577319588" "639.1752577319588" "639.1752577319588" "639.1752577319588" "639.1752577319588" "639.1752577319588" "639.1752577319588" "639.1752577319588" "639.1752577319588" "639.1752577319588" "639.1752577319588" "639.1752577319588" "639.1752577319588" "639.1752577319588" "639.1752577319588" "639.1752577319588" "639.1752577319588" "639.1752577319588" "639.1752577319588" "639.1752577319588" "639.1752577319588" "639.1752577319588" "639.1752577319588" "639.1752577319588" "639.1752577319588" "639.1752577319588" "639.1752577319588" "0" "0" "0" "0" "0" "0" "0" "0" "0" "0" "0" "108.24742268041238" "103.09278350515464" "103.09278350515464" "103.09278350515464" "103.09278350515464" "103.09278350515464" "103.09278350515464" "103.09278350515464" "103.09278350515464" "103.09278350515464" "103.09278350515464" "103.09278350515464" "103.09278350515464" "103.09278350515464" "103.09278350515464" "103.09278350515464" "103.09278350515464" "103.09278350515464" "103.09278350515464" "103.09278350515464" "103.09278350515464" "103.09278350515464" "103.09278350515464" "103.09278350515464" "103.09278350515464" "103.09278350515464" "103.09278350515464" "103.09278350515464" "103.09278350515464" "103.09278350515464" "87.62886597938144" "149.48453608247425" "773.1958762886599" "958.7628865979382" "917.5257731958764" "917.5257731958764" "917.5257731958764" "917.5257731958764" "917.5257731958764" "927.8350515463918" "922.680412371134" "927.8350515463918" "865.9793814432991" "876.2886597938145" "639.1752577319588" "876.2886597938145" "922.680412371134" "917.5257731958764" "917.5257731958764" "917.5257731958764" "917.5257731958764" "917.5257731958764" "917.5257731958764" "948.4536082474227" "690.7216494845361" "520.6185567010309" "829.8969072164949" "953.6082474226805" "963.917525773196" "762.8865979381444" "458.7628865979382" "381.4432989690722" "659.7938144329897" "639.1752577319588" "639.1752577319588" "639.1752577319588" "639.1752577319588" "639.1752577319588" "639.1752577319588" "639.1752577319588" "639.1752577319588" "639.1752577319588" "639.1752577319588" "639.1752577319588" "639.1752577319588" "639.1752577319588" "639.1752577319588" "639.1752577319588" "639.1752577319588" "639.1752577319588" "639.1752577319588" "639.1752577319588" "639.1752577319588" "639.1752577319588" "639.1752577319588" "639.1752577319588" "639.1752577319588" "639.1752577319588" "639.1752577319588" "639.1752577319588" "639.1752577319588" "639.1752577319588" "639.1752577319588" "639.1752577319588" "639.1752577319588" "639.1752577319588" "639.1752577319588" "639.1752577319588" "639.1752577319588" "639.1752577319588" "639.1752577319588" "639.1752577319588" "639.1752577319588" "639.1752577319588" "639.1752577319588" "639.1752577319588" "639.1752577319588" "639.1752577319588" "639.1752577319588" "639.1752577319588" "639.1752577319588" "639.1752577319588" "639.1752577319588" "639.1752577319588" "639.1752577319588" "639.1752577319588" "639.1752577319588" "639.1752577319588" "639.1752577319588" "639.1752577319588" "639.1752577319588" "639.1752577319588" "639.1752577319588" "639.1752577319588" "639.1752577319588" "639.1752577319588" "639.1752577319588" "639.1752577319588" "639.1752577319588" "639.1752577319588" "639.1752577319588" "639.1752577319588" "639.1752577319588" "639.1752577319588" "639.1752577319588" "639.1752577319588" "639.1752577319588" "639.1752577319588" "639.1752577319588" "639.1752577319588" "0" "0" "0" "0" "0" "0" "0" "0" "0" "0" "0" "108.24742268041238" "103.09278350515464" "103.09278350515464" "103.09278350515464" "103.09278350515464" "103.09278350515464" "103.09278350515464" "103.09278350515464" "103.09278350515464" "103.09278350515464" "103.09278350515464" "103.09278350515464" "103.09278350515464" "103.09278350515464" "103.09278350515464" "103.09278350515464" "103.09278350515464" "103.09278350515464" "103.09278350515464" "103.09278350515464" "103.09278350515464" "103.09278350515464" "103.09278350515464" "103.09278350515464" "103.09278350515464" "103.09278350515464" "103.09278350515464" "103.09278350515464" "103.09278350515464" "97.93814432989691" "77.31958762886599" "654.639175257732" "958.7628865979382" "917.5257731958764" "917.5257731958764" "917.5257731958764" "917.5257731958764" "917.5257731958764" "917.5257731958764" "917.5257731958764" "932.9896907216496" "819.5876288659795" "469.07216494845363" "618.5567010309279" "237.11340206185568" "871.1340206185567" "922.680412371134" "917.5257731958764" "917.5257731958764" "917.5257731958764" "917.5257731958764" "917.5257731958764" "948.4536082474227" "695.8762886597939" "484.5360824742268" "902.0618556701031" "927.8350515463918" "917.5257731958764" "938.1443298969073" "664.9484536082475" "783.5051546391753" "845.360824742268" "592.7835051546392" "639.1752577319588" "639.1752577319588" "639.1752577319588" "639.1752577319588" "639.1752577319588" "639.1752577319588" "639.1752577319588" "639.1752577319588" "639.1752577319588" "639.1752577319588" "639.1752577319588" "639.1752577319588" "639.1752577319588" "639.1752577319588" "639.1752577319588" "639.1752577319588" "639.1752577319588" "639.1752577319588" "639.1752577319588" "639.1752577319588" "639.1752577319588" "639.1752577319588" "639.1752577319588" "639.1752577319588" "639.1752577319588" "639.1752577319588" "639.1752577319588" "639.1752577319588" "639.1752577319588" "639.1752577319588" "639.1752577319588" "639.1752577319588" "639.1752577319588" "639.1752577319588" "639.1752577319588" "639.1752577319588" "639.1752577319588" "639.1752577319588" "639.1752577319588" "639.1752577319588" "639.1752577319588" "639.1752577319588" "639.1752577319588" "639.1752577319588" "639.1752577319588" "639.1752577319588" "639.1752577319588" "639.1752577319588" "639.1752577319588" "639.1752577319588" "639.1752577319588" "639.1752577319588" "639.1752577319588" "639.1752577319588" "639.1752577319588" "639.1752577319588" "639.1752577319588" "639.1752577319588" "639.1752577319588" "639.1752577319588" "639.1752577319588" "639.1752577319588" "639.1752577319588" "639.1752577319588" "639.1752577319588" "639.1752577319588" "639.1752577319588" "639.1752577319588" "639.1752577319588" "639.1752577319588" "639.1752577319588" "639.1752577319588" "639.1752577319588" "639.1752577319588" "639.1752577319588" "639.1752577319588" "639.1752577319588" "0" "0" "0" "0" "0" "0" "0" "0" "0" "0" "0" "108.24742268041238" "103.09278350515464" "103.09278350515464" "103.09278350515464" "103.09278350515464" "103.09278350515464" "103.09278350515464" "103.09278350515464" "103.09278350515464" "103.09278350515464" "103.09278350515464" "103.09278350515464" "103.09278350515464" "103.09278350515464" "103.09278350515464" "103.09278350515464" "103.09278350515464" "103.09278350515464" "103.09278350515464" "103.09278350515464" "103.09278350515464" "103.09278350515464" "103.09278350515464" "103.09278350515464" "103.09278350515464" "103.09278350515464" "103.09278350515464" "103.09278350515464" "87.62886597938144" "61.85567010309279" "443.298969072165" "953.6082474226805" "917.5257731958764" "917.5257731958764" "917.5257731958764" "917.5257731958764" "917.5257731958764" "917.5257731958764" "917.5257731958764" "922.680412371134" "958.7628865979382" "474.22680412371136" "201.03092783505156" "309.27835051546396" "608.2474226804125" "824.7422680412371" "922.680412371134" "917.5257731958764" "917.5257731958764" "917.5257731958764" "922.680412371134" "969.0721649484536" "762.8865979381444" "675.257731958763" "881.4432989690722" "927.8350515463918" "917.5257731958764" "917.5257731958764" "917.5257731958764" "932.9896907216496" "922.680412371134" "742.2680412371135" "567.0103092783505" "644.3298969072165" "639.1752577319588" "639.1752577319588" "639.1752577319588" "639.1752577319588" "639.1752577319588" "639.1752577319588" "639.1752577319588" "639.1752577319588" "639.1752577319588" "639.1752577319588" "639.1752577319588" "639.1752577319588" "639.1752577319588" "639.1752577319588" "639.1752577319588" "639.1752577319588" "639.1752577319588" "639.1752577319588" "639.1752577319588" "639.1752577319588" "639.1752577319588" "639.1752577319588" "639.1752577319588" "639.1752577319588" "639.1752577319588" "639.1752577319588" "639.1752577319588" "639.1752577319588" "639.1752577319588" "639.1752577319588" "639.1752577319588" "639.1752577319588" "639.1752577319588" "639.1752577319588" "639.1752577319588" "639.1752577319588" "639.1752577319588" "639.1752577319588" "639.1752577319588" "639.1752577319588" "639.1752577319588" "639.1752577319588" "639.1752577319588" "639.1752577319588" "639.1752577319588" "639.1752577319588" "639.1752577319588" "639.1752577319588" "639.1752577319588" "639.1752577319588" "639.1752577319588" "639.1752577319588" "639.1752577319588" "639.1752577319588" "639.1752577319588" "639.1752577319588" "639.1752577319588" "639.1752577319588" "639.1752577319588" "639.1752577319588" "639.1752577319588" "639.1752577319588" "639.1752577319588" "639.1752577319588" "639.1752577319588" "639.1752577319588" "639.1752577319588" "639.1752577319588" "639.1752577319588" "639.1752577319588" "639.1752577319588" "639.1752577319588" "639.1752577319588" "639.1752577319588" "639.1752577319588" "639.1752577319588" "0" "0" "0" "0" "0" "0" "0" "0" "0" "0" "0" "108.24742268041238" "103.09278350515464" "103.09278350515464" "103.09278350515464" "103.09278350515464" "103.09278350515464" "103.09278350515464" "103.09278350515464" "103.09278350515464" "103.09278350515464" "103.09278350515464" "103.09278350515464" "103.09278350515464" "103.09278350515464" "103.09278350515464" "103.09278350515464" "103.09278350515464" "103.09278350515464" "103.09278350515464" "103.09278350515464" "103.09278350515464" "103.09278350515464" "103.09278350515464" "103.09278350515464" "103.09278350515464" "103.09278350515464" "103.09278350515464" "108.24742268041238" "340.2061855670103" "365.979381443299" "922.680412371134" "927.8350515463918" "917.5257731958764" "917.5257731958764" "917.5257731958764" "917.5257731958764" "917.5257731958764" "917.5257731958764" "917.5257731958764" "943.298969072165" "783.5051546391753" "103.09278350515464" "159.7938144329897" "567.0103092783505" "953.6082474226805" "927.8350515463918" "917.5257731958764" "917.5257731958764" "917.5257731958764" "922.680412371134" "886.59793814433" "587.6288659793814" "252.5773195876289" "850.5154639175258" "907.2164948453609" "907.2164948453609" "917.5257731958764" "917.5257731958764" "917.5257731958764" "917.5257731958764" "917.5257731958764" "932.9896907216496" "711.340206185567" "618.5567010309279" "634.020618556701" "639.1752577319588" "639.1752577319588" "639.1752577319588" "639.1752577319588" "639.1752577319588" "639.1752577319588" "639.1752577319588" "639.1752577319588" "639.1752577319588" "639.1752577319588" "639.1752577319588" "639.1752577319588" "639.1752577319588" "639.1752577319588" "639.1752577319588" "639.1752577319588" "639.1752577319588" "639.1752577319588" "639.1752577319588" "639.1752577319588" "639.1752577319588" "639.1752577319588" "639.1752577319588" "639.1752577319588" "639.1752577319588" "639.1752577319588" "639.1752577319588" "639.1752577319588" "639.1752577319588" "639.1752577319588" "639.1752577319588" "639.1752577319588" "639.1752577319588" "639.1752577319588" "639.1752577319588" "639.1752577319588" "639.1752577319588" "639.1752577319588" "639.1752577319588" "639.1752577319588" "639.1752577319588" "639.1752577319588" "639.1752577319588" "639.1752577319588" "639.1752577319588" "639.1752577319588" "639.1752577319588" "639.1752577319588" "639.1752577319588" "639.1752577319588" "639.1752577319588" "639.1752577319588" "639.1752577319588" "639.1752577319588" "639.1752577319588" "639.1752577319588" "639.1752577319588" "639.1752577319588" "639.1752577319588" "639.1752577319588" "639.1752577319588" "639.1752577319588" "639.1752577319588" "639.1752577319588" "639.1752577319588" "639.1752577319588" "639.1752577319588" "639.1752577319588" "639.1752577319588" "639.1752577319588" "639.1752577319588" "639.1752577319588" "639.1752577319588" "639.1752577319588" "639.1752577319588" "0" "0" "0" "0" "0" "0" "0" "0" "0" "0" "0" "108.24742268041238" "103.09278350515464" "103.09278350515464" "103.09278350515464" "103.09278350515464" "103.09278350515464" "103.09278350515464" "103.09278350515464" "103.09278350515464" "103.09278350515464" "103.09278350515464" "103.09278350515464" "103.09278350515464" "103.09278350515464" "103.09278350515464" "103.09278350515464" "103.09278350515464" "103.09278350515464" "103.09278350515464" "103.09278350515464" "103.09278350515464" "103.09278350515464" "103.09278350515464" "103.09278350515464" "103.09278350515464" "103.09278350515464" "103.09278350515464" "97.93814432989691" "195.87628865979383" "350.5154639175258" "731.958762886598" "932.9896907216496" "922.680412371134" "932.9896907216496" "917.5257731958764" "917.5257731958764" "917.5257731958764" "917.5257731958764" "953.6082474226805" "860.8247422680413" "262.88659793814435" "500.00000000000006" "891.7525773195877" "938.1443298969073" "917.5257731958764" "917.5257731958764" "917.5257731958764" "917.5257731958764" "917.5257731958764" "932.9896907216496" "809.278350515464" "72.16494845360825" "128.8659793814433" "737.1134020618557" "530.9278350515465" "907.2164948453609" "922.680412371134" "917.5257731958764" "917.5257731958764" "917.5257731958764" "917.5257731958764" "922.680412371134" "572.1649484536083" "726.8041237113403" "654.639175257732" "634.020618556701" "639.1752577319588" "639.1752577319588" "639.1752577319588" "639.1752577319588" "639.1752577319588" "639.1752577319588" "639.1752577319588" "639.1752577319588" "639.1752577319588" "639.1752577319588" "639.1752577319588" "639.1752577319588" "639.1752577319588" "639.1752577319588" "639.1752577319588" "639.1752577319588" "639.1752577319588" "639.1752577319588" "639.1752577319588" "639.1752577319588" "639.1752577319588" "639.1752577319588" "639.1752577319588" "639.1752577319588" "639.1752577319588" "639.1752577319588" "639.1752577319588" "639.1752577319588" "639.1752577319588" "639.1752577319588" "639.1752577319588" "639.1752577319588" "639.1752577319588" "639.1752577319588" "639.1752577319588" "639.1752577319588" "639.1752577319588" "639.1752577319588" "639.1752577319588" "639.1752577319588" "639.1752577319588" "639.1752577319588" "639.1752577319588" "639.1752577319588" "639.1752577319588" "639.1752577319588" "639.1752577319588" "639.1752577319588" "639.1752577319588" "639.1752577319588" "639.1752577319588" "639.1752577319588" "639.1752577319588" "639.1752577319588" "639.1752577319588" "639.1752577319588" "639.1752577319588" "639.1752577319588" "639.1752577319588" "639.1752577319588" "639.1752577319588" "639.1752577319588" "639.1752577319588" "639.1752577319588" "639.1752577319588" "639.1752577319588" "639.1752577319588" "639.1752577319588" "639.1752577319588" "639.1752577319588" "639.1752577319588" "639.1752577319588" "639.1752577319588" "639.1752577319588" "0" "0" "0" "0" "0" "0" "0" "0" "0" "0" "0" "108.24742268041238" "103.09278350515464" "103.09278350515464" "103.09278350515464" "103.09278350515464" "103.09278350515464" "103.09278350515464" "103.09278350515464" "103.09278350515464" "103.09278350515464" "103.09278350515464" "103.09278350515464" "103.09278350515464" "103.09278350515464" "103.09278350515464" "103.09278350515464" "103.09278350515464" "103.09278350515464" "103.09278350515464" "103.09278350515464" "103.09278350515464" "103.09278350515464" "103.09278350515464" "103.09278350515464" "103.09278350515464" "103.09278350515464" "103.09278350515464" "103.09278350515464" "82.47422680412372" "288.659793814433" "706.1855670103093" "943.298969072165" "762.8865979381444" "747.4226804123712" "927.8350515463918" "917.5257731958764" "922.680412371134" "943.298969072165" "670.1030927835052" "170.10309278350516" "365.979381443299" "974.2268041237114" "927.8350515463918" "917.5257731958764" "917.5257731958764" "917.5257731958764" "917.5257731958764" "917.5257731958764" "917.5257731958764" "938.1443298969073" "773.1958762886599" "87.62886597938144" "97.93814432989691" "484.5360824742268" "876.2886597938145" "927.8350515463918" "917.5257731958764" "917.5257731958764" "917.5257731958764" "917.5257731958764" "917.5257731958764" "927.8350515463918" "922.680412371134" "932.9896907216496" "860.8247422680413" "659.7938144329897" "634.020618556701" "639.1752577319588" "639.1752577319588" "639.1752577319588" "639.1752577319588" "639.1752577319588" "639.1752577319588" "639.1752577319588" "639.1752577319588" "639.1752577319588" "639.1752577319588" "639.1752577319588" "639.1752577319588" "639.1752577319588" "639.1752577319588" "639.1752577319588" "639.1752577319588" "639.1752577319588" "639.1752577319588" "639.1752577319588" "639.1752577319588" "639.1752577319588" "639.1752577319588" "639.1752577319588" "639.1752577319588" "639.1752577319588" "639.1752577319588" "639.1752577319588" "639.1752577319588" "639.1752577319588" "639.1752577319588" "639.1752577319588" "639.1752577319588" "639.1752577319588" "639.1752577319588" "639.1752577319588" "639.1752577319588" "639.1752577319588" "639.1752577319588" "639.1752577319588" "639.1752577319588" "639.1752577319588" "639.1752577319588" "639.1752577319588" "639.1752577319588" "639.1752577319588" "639.1752577319588" "639.1752577319588" "639.1752577319588" "639.1752577319588" "639.1752577319588" "639.1752577319588" "639.1752577319588" "639.1752577319588" "639.1752577319588" "639.1752577319588" "639.1752577319588" "639.1752577319588" "639.1752577319588" "639.1752577319588" "639.1752577319588" "639.1752577319588" "639.1752577319588" "639.1752577319588" "639.1752577319588" "639.1752577319588" "639.1752577319588" "639.1752577319588" "639.1752577319588" "639.1752577319588" "639.1752577319588" "639.1752577319588" "639.1752577319588" "639.1752577319588" "0" "0" "0" "0" "0" "0" "0" "0" "0" "0" "0" "108.24742268041238" "103.09278350515464" "103.09278350515464" "103.09278350515464" "103.09278350515464" "103.09278350515464" "103.09278350515464" "103.09278350515464" "103.09278350515464" "103.09278350515464" "103.09278350515464" "103.09278350515464" "103.09278350515464" "103.09278350515464" "103.09278350515464" "103.09278350515464" "103.09278350515464" "103.09278350515464" "103.09278350515464" "103.09278350515464" "103.09278350515464" "103.09278350515464" "103.09278350515464" "103.09278350515464" "103.09278350515464" "103.09278350515464" "103.09278350515464" "103.09278350515464" "103.09278350515464" "77.31958762886599" "154.63917525773198" "386.59793814432993" "556.7010309278351" "577.319587628866" "932.9896907216496" "958.7628865979382" "932.9896907216496" "525.7731958762887" "61.85567010309279" "412.37113402061857" "865.9793814432991" "927.8350515463918" "917.5257731958764" "917.5257731958764" "922.680412371134" "917.5257731958764" "917.5257731958764" "917.5257731958764" "922.680412371134" "969.0721649484536" "644.3298969072165" "36.08247422680412" "407.21649484536084" "773.1958762886599" "917.5257731958764" "917.5257731958764" "917.5257731958764" "917.5257731958764" "917.5257731958764" "917.5257731958764" "932.9896907216496" "840.2061855670104" "845.360824742268" "922.680412371134" "932.9896907216496" "850.5154639175258" "639.1752577319588" "639.1752577319588" "639.1752577319588" "639.1752577319588" "639.1752577319588" "639.1752577319588" "639.1752577319588" "639.1752577319588" "639.1752577319588" "639.1752577319588" "639.1752577319588" "639.1752577319588" "639.1752577319588" "639.1752577319588" "639.1752577319588" "639.1752577319588" "639.1752577319588" "639.1752577319588" "639.1752577319588" "639.1752577319588" "639.1752577319588" "639.1752577319588" "639.1752577319588" "639.1752577319588" "639.1752577319588" "639.1752577319588" "639.1752577319588" "639.1752577319588" "639.1752577319588" "639.1752577319588" "639.1752577319588" "639.1752577319588" "639.1752577319588" "639.1752577319588" "639.1752577319588" "639.1752577319588" "639.1752577319588" "639.1752577319588" "639.1752577319588" "639.1752577319588" "639.1752577319588" "639.1752577319588" "639.1752577319588" "639.1752577319588" "639.1752577319588" "639.1752577319588" "639.1752577319588" "639.1752577319588" "639.1752577319588" "639.1752577319588" "639.1752577319588" "639.1752577319588" "639.1752577319588" "639.1752577319588" "639.1752577319588" "639.1752577319588" "639.1752577319588" "639.1752577319588" "639.1752577319588" "639.1752577319588" "639.1752577319588" "639.1752577319588" "639.1752577319588" "639.1752577319588" "639.1752577319588" "639.1752577319588" "639.1752577319588" "639.1752577319588" "639.1752577319588" "639.1752577319588" "639.1752577319588" "639.1752577319588" "639.1752577319588" "639.1752577319588" "0" "0" "0" "0" "0" "0" "0" "0" "0" "0" "0" "108.24742268041238" "103.09278350515464" "103.09278350515464" "103.09278350515464" "103.09278350515464" "103.09278350515464" "103.09278350515464" "103.09278350515464" "103.09278350515464" "103.09278350515464" "103.09278350515464" "103.09278350515464" "103.09278350515464" "97.93814432989691" "92.78350515463919" "82.47422680412372" "87.62886597938144" "87.62886597938144" "82.47422680412372" "103.09278350515464" "103.09278350515464" "103.09278350515464" "103.09278350515464" "103.09278350515464" "103.09278350515464" "103.09278350515464" "103.09278350515464" "103.09278350515464" "103.09278350515464" "87.62886597938144" "273.1958762886598" "164.94845360824743" "15.463917525773198" "371.13402061855675" "907.2164948453609" "603.0927835051547" "304.1237113402062" "46.39175257731959" "556.7010309278351" "989.6907216494847" "948.4536082474227" "922.680412371134" "917.5257731958764" "907.2164948453609" "871.1340206185567" "912.3711340206186" "932.9896907216496" "917.5257731958764" "922.680412371134" "804.1237113402062" "221.6494845360825" "432.98969072164954" "943.298969072165" "938.1443298969073" "917.5257731958764" "917.5257731958764" "917.5257731958764" "917.5257731958764" "917.5257731958764" "922.680412371134" "922.680412371134" "412.37113402061857" "845.360824742268" "927.8350515463918" "917.5257731958764" "927.8350515463918" "773.1958762886599" "618.5567010309279" "639.1752577319588" "639.1752577319588" "639.1752577319588" "639.1752577319588" "639.1752577319588" "639.1752577319588" "639.1752577319588" "639.1752577319588" "639.1752577319588" "639.1752577319588" "639.1752577319588" "639.1752577319588" "639.1752577319588" "639.1752577319588" "639.1752577319588" "639.1752577319588" "639.1752577319588" "639.1752577319588" "639.1752577319588" "639.1752577319588" "639.1752577319588" "639.1752577319588" "639.1752577319588" "639.1752577319588" "639.1752577319588" "639.1752577319588" "639.1752577319588" "639.1752577319588" "639.1752577319588" "639.1752577319588" "639.1752577319588" "639.1752577319588" "639.1752577319588" "639.1752577319588" "639.1752577319588" "639.1752577319588" "639.1752577319588" "639.1752577319588" "639.1752577319588" "639.1752577319588" "639.1752577319588" "639.1752577319588" "639.1752577319588" "639.1752577319588" "639.1752577319588" "639.1752577319588" "639.1752577319588" "639.1752577319588" "639.1752577319588" "639.1752577319588" "639.1752577319588" "639.1752577319588" "639.1752577319588" "639.1752577319588" "639.1752577319588" "639.1752577319588" "639.1752577319588" "639.1752577319588" "639.1752577319588" "639.1752577319588" "639.1752577319588" "639.1752577319588" "639.1752577319588" "639.1752577319588" "639.1752577319588" "639.1752577319588" "639.1752577319588" "639.1752577319588" "639.1752577319588" "639.1752577319588" "639.1752577319588" "639.1752577319588" "0" "0" "0" "0" "0" "0" "0" "0" "0" "0" "0" "108.24742268041238" "103.09278350515464" "103.09278350515464" "103.09278350515464" "103.09278350515464" "103.09278350515464" "103.09278350515464" "103.09278350515464" "97.93814432989691" "82.47422680412372" "92.78350515463919" "82.47422680412372" "82.47422680412372" "103.09278350515464" "159.7938144329897" "293.8144329896907" "288.659793814433" "201.03092783505156" "324.74226804123714" "164.94845360824743" "97.93814432989691" "103.09278350515464" "103.09278350515464" "103.09278350515464" "103.09278350515464" "103.09278350515464" "103.09278350515464" "103.09278350515464" "103.09278350515464" "92.78350515463919" "175.2577319587629" "572.1649484536083" "216.49484536082477" "319.5876288659794" "319.5876288659794" "56.701030927835056" "72.16494845360825" "77.31958762886599" "469.07216494845363" "654.639175257732" "706.1855670103093" "860.8247422680413" "927.8350515463918" "912.3711340206186" "850.5154639175258" "742.2680412371135" "768.0412371134021" "953.6082474226805" "814.4329896907217" "134.02061855670104" "314.4329896907217" "891.7525773195877" "927.8350515463918" "917.5257731958764" "917.5257731958764" "917.5257731958764" "917.5257731958764" "917.5257731958764" "917.5257731958764" "938.1443298969073" "407.21649484536084" "536.0824742268042" "958.7628865979382" "917.5257731958764" "917.5257731958764" "917.5257731958764" "917.5257731958764" "752.577319587629" "628.8659793814434" "634.020618556701" "639.1752577319588" "639.1752577319588" "639.1752577319588" "639.1752577319588" "634.020618556701" "628.8659793814434" "628.8659793814434" "634.020618556701" "639.1752577319588" "639.1752577319588" "639.1752577319588" "639.1752577319588" "639.1752577319588" "639.1752577319588" "639.1752577319588" "639.1752577319588" "639.1752577319588" "639.1752577319588" "639.1752577319588" "639.1752577319588" "639.1752577319588" "639.1752577319588" "639.1752577319588" "639.1752577319588" "639.1752577319588" "639.1752577319588" "639.1752577319588" "639.1752577319588" "639.1752577319588" "639.1752577319588" "639.1752577319588" "639.1752577319588" "639.1752577319588" "639.1752577319588" "639.1752577319588" "639.1752577319588" "639.1752577319588" "639.1752577319588" "639.1752577319588" "639.1752577319588" "639.1752577319588" "639.1752577319588" "639.1752577319588" "639.1752577319588" "639.1752577319588" "639.1752577319588" "639.1752577319588" "639.1752577319588" "639.1752577319588" "639.1752577319588" "639.1752577319588" "639.1752577319588" "639.1752577319588" "639.1752577319588" "639.1752577319588" "639.1752577319588" "639.1752577319588" "639.1752577319588" "639.1752577319588" "639.1752577319588" "639.1752577319588" "639.1752577319588" "639.1752577319588" "639.1752577319588" "639.1752577319588" "639.1752577319588" "639.1752577319588" "639.1752577319588" "639.1752577319588" "639.1752577319588" "0" "0" "0" "0" "0" "0" "0" "0" "0" "0" "0" "108.24742268041238" "103.09278350515464" "103.09278350515464" "103.09278350515464" "103.09278350515464" "97.93814432989691" "87.62886597938144" "77.31958762886599" "134.02061855670104" "298.9690721649485" "479.3814432989691" "360.82474226804123" "448.4536082474227" "541.2371134020619" "613.4020618556701" "659.7938144329897" "639.1752577319588" "654.639175257732" "515.4639175257732" "92.78350515463919" "97.93814432989691" "103.09278350515464" "103.09278350515464" "103.09278350515464" "103.09278350515464" "103.09278350515464" "103.09278350515464" "103.09278350515464" "103.09278350515464" "103.09278350515464" "67.01030927835052" "134.02061855670104" "190.7216494845361" "77.31958762886599" "77.31958762886599" "92.78350515463919" "164.94845360824743" "572.1649484536083" "752.577319587629" "814.4329896907217" "840.2061855670104" "891.7525773195877" "896.9072164948454" "922.680412371134" "953.6082474226805" "938.1443298969073" "618.5567010309279" "360.82474226804123" "237.11340206185568" "103.09278350515464" "819.5876288659795" "953.6082474226805" "932.9896907216496" "927.8350515463918" "917.5257731958764" "917.5257731958764" "917.5257731958764" "917.5257731958764" "917.5257731958764" "927.8350515463918" "226.80412371134022" "608.2474226804125" "927.8350515463918" "922.680412371134" "917.5257731958764" "917.5257731958764" "917.5257731958764" "927.8350515463918" "778.3505154639175" "628.8659793814434" "639.1752577319588" "639.1752577319588" "628.8659793814434" "628.8659793814434" "670.1030927835052" "737.1134020618557" "752.577319587629" "664.9484536082475" "634.020618556701" "639.1752577319588" "639.1752577319588" "639.1752577319588" "639.1752577319588" "639.1752577319588" "639.1752577319588" "639.1752577319588" "639.1752577319588" "639.1752577319588" "639.1752577319588" "639.1752577319588" "639.1752577319588" "639.1752577319588" "639.1752577319588" "639.1752577319588" "639.1752577319588" "639.1752577319588" "639.1752577319588" "639.1752577319588" "639.1752577319588" "639.1752577319588" "639.1752577319588" "639.1752577319588" "639.1752577319588" "639.1752577319588" "639.1752577319588" "639.1752577319588" "639.1752577319588" "639.1752577319588" "639.1752577319588" "639.1752577319588" "639.1752577319588" "639.1752577319588" "639.1752577319588" "639.1752577319588" "639.1752577319588" "639.1752577319588" "639.1752577319588" "639.1752577319588" "639.1752577319588" "639.1752577319588" "639.1752577319588" "639.1752577319588" "639.1752577319588" "639.1752577319588" "639.1752577319588" "639.1752577319588" "639.1752577319588" "639.1752577319588" "639.1752577319588" "639.1752577319588" "639.1752577319588" "639.1752577319588" "639.1752577319588" "639.1752577319588" "639.1752577319588" "639.1752577319588" "639.1752577319588" "639.1752577319588" "639.1752577319588" "639.1752577319588" "0" "0" "0" "0" "0" "0" "0" "0" "0" "0" "0" "108.24742268041238" "103.09278350515464" "97.93814432989691" "87.62886597938144" "82.47422680412372" "118.55670103092784" "237.11340206185568" "422.680412371134" "582.4742268041238" "659.7938144329897" "654.639175257732" "659.7938144329897" "659.7938144329897" "649.4845360824743" "644.3298969072165" "639.1752577319588" "644.3298969072165" "664.9484536082475" "412.37113402061857" "77.31958762886599" "103.09278350515464" "103.09278350515464" "103.09278350515464" "103.09278350515464" "103.09278350515464" "103.09278350515464" "103.09278350515464" "103.09278350515464" "77.31958762886599" "103.09278350515464" "319.5876288659794" "520.6185567010309" "221.6494845360825" "87.62886597938144" "103.09278350515464" "103.09278350515464" "108.24742268041238" "159.7938144329897" "195.87628865979383" "613.4020618556701" "969.0721649484536" "963.917525773196" "814.4329896907217" "592.7835051546392" "634.020618556701" "896.9072164948454" "938.1443298969073" "206.18556701030928" "36.08247422680412" "335.0515463917526" "953.6082474226805" "835.0515463917526" "752.577319587629" "840.2061855670104" "922.680412371134" "917.5257731958764" "917.5257731958764" "917.5257731958764" "938.1443298969073" "783.5051546391753" "144.3298969072165" "520.6185567010309" "520.6185567010309" "953.6082474226805" "917.5257731958764" "917.5257731958764" "917.5257731958764" "917.5257731958764" "932.9896907216496" "798.9690721649486" "628.8659793814434" "628.8659793814434" "706.1855670103093" "824.7422680412371" "907.2164948453609" "927.8350515463918" "932.9896907216496" "860.8247422680413" "639.1752577319588" "639.1752577319588" "639.1752577319588" "639.1752577319588" "639.1752577319588" "639.1752577319588" "639.1752577319588" "639.1752577319588" "639.1752577319588" "639.1752577319588" "639.1752577319588" "639.1752577319588" "639.1752577319588" "639.1752577319588" "639.1752577319588" "639.1752577319588" "639.1752577319588" "639.1752577319588" "639.1752577319588" "639.1752577319588" "639.1752577319588" "639.1752577319588" "639.1752577319588" "639.1752577319588" "639.1752577319588" "639.1752577319588" "639.1752577319588" "639.1752577319588" "639.1752577319588" "639.1752577319588" "639.1752577319588" "639.1752577319588" "639.1752577319588" "639.1752577319588" "639.1752577319588" "639.1752577319588" "639.1752577319588" "639.1752577319588" "639.1752577319588" "639.1752577319588" "639.1752577319588" "639.1752577319588" "639.1752577319588" "639.1752577319588" "639.1752577319588" "639.1752577319588" "639.1752577319588" "639.1752577319588" "639.1752577319588" "639.1752577319588" "639.1752577319588" "639.1752577319588" "639.1752577319588" "639.1752577319588" "639.1752577319588" "639.1752577319588" "639.1752577319588" "639.1752577319588" "639.1752577319588" "639.1752577319588" "639.1752577319588" "639.1752577319588" "0" "0" "0" "0" "0" "0" "0" "0" "0" "0" "0" "97.93814432989691" "77.31958762886599" "113.40206185567011" "237.11340206185568" "412.37113402061857" "567.0103092783505" "649.4845360824743" "659.7938144329897" "644.3298969072165" "639.1752577319588" "639.1752577319588" "639.1752577319588" "639.1752577319588" "639.1752577319588" "639.1752577319588" "639.1752577319588" "639.1752577319588" "654.639175257732" "500.00000000000006" "82.47422680412372" "97.93814432989691" "103.09278350515464" "103.09278350515464" "103.09278350515464" "103.09278350515464" "103.09278350515464" "97.93814432989691" "108.24742268041238" "298.9690721649485" "525.7731958762887" "355.6701030927835" "128.8659793814433" "97.93814432989691" "103.09278350515464" "103.09278350515464" "103.09278350515464" "103.09278350515464" "97.93814432989691" "82.47422680412372" "118.55670103092784" "324.74226804123714" "582.4742268041238" "788.659793814433" "680.4123711340206" "721.6494845360825" "824.7422680412371" "912.3711340206186" "185.56701030927837" "46.39175257731959" "412.37113402061857" "731.958762886598" "778.3505154639175" "819.5876288659795" "876.2886597938145" "917.5257731958764" "917.5257731958764" "917.5257731958764" "917.5257731958764" "948.4536082474227" "381.4432989690722" "417.5257731958763" "747.4226804123712" "706.1855670103093" "927.8350515463918" "922.680412371134" "938.1443298969073" "922.680412371134" "917.5257731958764" "917.5257731958764" "927.8350515463918" "819.5876288659795" "845.360824742268" "943.298969072165" "943.298969072165" "922.680412371134" "917.5257731958764" "917.5257731958764" "912.3711340206186" "670.1030927835052" "628.8659793814434" "639.1752577319588" "639.1752577319588" "639.1752577319588" "639.1752577319588" "639.1752577319588" "639.1752577319588" "639.1752577319588" "639.1752577319588" "639.1752577319588" "639.1752577319588" "639.1752577319588" "639.1752577319588" "639.1752577319588" "639.1752577319588" "639.1752577319588" "639.1752577319588" "639.1752577319588" "639.1752577319588" "639.1752577319588" "639.1752577319588" "639.1752577319588" "639.1752577319588" "639.1752577319588" "639.1752577319588" "639.1752577319588" "639.1752577319588" "639.1752577319588" "639.1752577319588" "639.1752577319588" "639.1752577319588" "639.1752577319588" "639.1752577319588" "639.1752577319588" "639.1752577319588" "639.1752577319588" "639.1752577319588" "639.1752577319588" "639.1752577319588" "639.1752577319588" "639.1752577319588" "639.1752577319588" "639.1752577319588" "639.1752577319588" "639.1752577319588" "639.1752577319588" "639.1752577319588" "639.1752577319588" "639.1752577319588" "639.1752577319588" "639.1752577319588" "639.1752577319588" "639.1752577319588" "639.1752577319588" "639.1752577319588" "639.1752577319588" "639.1752577319588" "639.1752577319588" "639.1752577319588" "639.1752577319588" "639.1752577319588" "0" "0" "0" "0" "0" "0" "0" "0" "0" "0" "0" "190.7216494845361" "371.13402061855675" "561.8556701030928" "649.4845360824743" "659.7938144329897" "649.4845360824743" "639.1752577319588" "639.1752577319588" "639.1752577319588" "639.1752577319588" "639.1752577319588" "639.1752577319588" "639.1752577319588" "639.1752577319588" "639.1752577319588" "639.1752577319588" "639.1752577319588" "639.1752577319588" "644.3298969072165" "278.35051546391753" "67.01030927835052" "82.47422680412372" "92.78350515463919" "103.09278350515464" "103.09278350515464" "103.09278350515464" "108.24742268041238" "324.74226804123714" "391.75257731958766" "149.48453608247425" "72.16494845360825" "97.93814432989691" "103.09278350515464" "103.09278350515464" "103.09278350515464" "103.09278350515464" "103.09278350515464" "103.09278350515464" "103.09278350515464" "97.93814432989691" "72.16494845360825" "46.39175257731959" "649.4845360824743" "891.7525773195877" "963.917525773196" "824.7422680412371" "345.36082474226805" "195.87628865979383" "587.6288659793814" "675.257731958763" "922.680412371134" "932.9896907216496" "927.8350515463918" "922.680412371134" "917.5257731958764" "917.5257731958764" "917.5257731958764" "938.1443298969073" "778.3505154639175" "72.16494845360825" "443.298969072165" "958.7628865979382" "938.1443298969073" "922.680412371134" "865.9793814432991" "711.340206185567" "835.0515463917526" "927.8350515463918" "917.5257731958764" "917.5257731958764" "912.3711340206186" "716.4948453608248" "582.4742268041238" "752.577319587629" "932.9896907216496" "917.5257731958764" "917.5257731958764" "912.3711340206186" "706.1855670103093" "654.639175257732" "628.8659793814434" "639.1752577319588" "639.1752577319588" "639.1752577319588" "639.1752577319588" "639.1752577319588" "639.1752577319588" "639.1752577319588" "639.1752577319588" "639.1752577319588" "639.1752577319588" "639.1752577319588" "639.1752577319588" "639.1752577319588" "639.1752577319588" "639.1752577319588" "639.1752577319588" "639.1752577319588" "639.1752577319588" "639.1752577319588" "639.1752577319588" "639.1752577319588" "639.1752577319588" "639.1752577319588" "639.1752577319588" "639.1752577319588" "639.1752577319588" "639.1752577319588" "639.1752577319588" "639.1752577319588" "639.1752577319588" "639.1752577319588" "639.1752577319588" "639.1752577319588" "639.1752577319588" "639.1752577319588" "639.1752577319588" "639.1752577319588" "639.1752577319588" "639.1752577319588" "639.1752577319588" "639.1752577319588" "639.1752577319588" "639.1752577319588" "639.1752577319588" "639.1752577319588" "639.1752577319588" "639.1752577319588" "639.1752577319588" "639.1752577319588" "639.1752577319588" "639.1752577319588" "639.1752577319588" "639.1752577319588" "639.1752577319588" "639.1752577319588" "639.1752577319588" "639.1752577319588" "639.1752577319588" "639.1752577319588" "0" "0" "0" "0" "0" "0" "0" "0" "0" "0" "0" "628.8659793814434" "659.7938144329897" "649.4845360824743" "639.1752577319588" "639.1752577319588" "639.1752577319588" "639.1752577319588" "639.1752577319588" "639.1752577319588" "639.1752577319588" "639.1752577319588" "639.1752577319588" "639.1752577319588" "639.1752577319588" "639.1752577319588" "639.1752577319588" "639.1752577319588" "639.1752577319588" "644.3298969072165" "634.020618556701" "417.5257731958763" "268.0412371134021" "201.03092783505156" "97.93814432989691" "103.09278350515464" "103.09278350515464" "103.09278350515464" "97.93814432989691" "77.31958762886599" "97.93814432989691" "103.09278350515464" "103.09278350515464" "103.09278350515464" "103.09278350515464" "103.09278350515464" "103.09278350515464" "103.09278350515464" "103.09278350515464" "103.09278350515464" "103.09278350515464" "103.09278350515464" "92.78350515463919" "427.83505154639175" "726.8041237113403" "530.9278350515465" "159.7938144329897" "36.08247422680412" "407.21649484536084" "417.5257731958763" "582.4742268041238" "943.298969072165" "943.298969072165" "953.6082474226805" "943.298969072165" "917.5257731958764" "917.5257731958764" "917.5257731958764" "963.917525773196" "458.7628865979382" "51.54639175257732" "716.4948453608248" "943.298969072165" "917.5257731958764" "922.680412371134" "871.1340206185567" "618.5567010309279" "855.6701030927835" "922.680412371134" "917.5257731958764" "938.1443298969073" "737.1134020618557" "190.7216494845361" "324.74226804123714" "644.3298969072165" "943.298969072165" "917.5257731958764" "917.5257731958764" "917.5257731958764" "912.3711340206186" "902.0618556701031" "773.1958762886599" "628.8659793814434" "639.1752577319588" "639.1752577319588" "639.1752577319588" "639.1752577319588" "639.1752577319588" "639.1752577319588" "639.1752577319588" "639.1752577319588" "639.1752577319588" "639.1752577319588" "639.1752577319588" "639.1752577319588" "639.1752577319588" "639.1752577319588" "639.1752577319588" "639.1752577319588" "639.1752577319588" "639.1752577319588" "639.1752577319588" "639.1752577319588" "639.1752577319588" "639.1752577319588" "639.1752577319588" "639.1752577319588" "639.1752577319588" "639.1752577319588" "639.1752577319588" "639.1752577319588" "639.1752577319588" "639.1752577319588" "639.1752577319588" "639.1752577319588" "639.1752577319588" "639.1752577319588" "639.1752577319588" "639.1752577319588" "639.1752577319588" "639.1752577319588" "639.1752577319588" "639.1752577319588" "639.1752577319588" "639.1752577319588" "639.1752577319588" "639.1752577319588" "639.1752577319588" "639.1752577319588" "639.1752577319588" "639.1752577319588" "639.1752577319588" "639.1752577319588" "639.1752577319588" "639.1752577319588" "639.1752577319588" "639.1752577319588" "639.1752577319588" "639.1752577319588" "639.1752577319588" "639.1752577319588" "0" "0" "0" "0" "0" "0" "0" "0" "0" "0" "0" "644.3298969072165" "639.1752577319588" "639.1752577319588" "639.1752577319588" "639.1752577319588" "639.1752577319588" "639.1752577319588" "639.1752577319588" "639.1752577319588" "639.1752577319588" "639.1752577319588" "639.1752577319588" "639.1752577319588" "639.1752577319588" "639.1752577319588" "639.1752577319588" "639.1752577319588" "639.1752577319588" "639.1752577319588" "644.3298969072165" "659.7938144329897" "659.7938144329897" "268.0412371134021" "87.62886597938144" "103.09278350515464" "103.09278350515464" "103.09278350515464" "103.09278350515464" "103.09278350515464" "103.09278350515464" "103.09278350515464" "103.09278350515464" "103.09278350515464" "103.09278350515464" "103.09278350515464" "103.09278350515464" "103.09278350515464" "103.09278350515464" "103.09278350515464" "103.09278350515464" "103.09278350515464" "97.93814432989691" "77.31958762886599" "97.93814432989691" "72.16494845360825" "77.31958762886599" "453.60824742268045" "551.5463917525774" "515.4639175257732" "247.42268041237116" "262.88659793814435" "350.5154639175258" "417.5257731958763" "623.7113402061856" "917.5257731958764" "917.5257731958764" "938.1443298969073" "876.2886597938145" "231.95876288659795" "278.35051546391753" "938.1443298969073" "917.5257731958764" "917.5257731958764" "917.5257731958764" "922.680412371134" "943.298969072165" "922.680412371134" "917.5257731958764" "917.5257731958764" "943.298969072165" "737.1134020618557" "443.298969072165" "798.9690721649486" "938.1443298969073" "917.5257731958764" "917.5257731958764" "917.5257731958764" "917.5257731958764" "917.5257731958764" "922.680412371134" "922.680412371134" "731.958762886598" "628.8659793814434" "634.020618556701" "639.1752577319588" "639.1752577319588" "639.1752577319588" "639.1752577319588" "639.1752577319588" "639.1752577319588" "639.1752577319588" "639.1752577319588" "639.1752577319588" "639.1752577319588" "639.1752577319588" "639.1752577319588" "639.1752577319588" "639.1752577319588" "639.1752577319588" "639.1752577319588" "639.1752577319588" "639.1752577319588" "639.1752577319588" "639.1752577319588" "639.1752577319588" "639.1752577319588" "639.1752577319588" "639.1752577319588" "639.1752577319588" "639.1752577319588" "639.1752577319588" "639.1752577319588" "639.1752577319588" "639.1752577319588" "639.1752577319588" "639.1752577319588" "639.1752577319588" "639.1752577319588" "639.1752577319588" "639.1752577319588" "639.1752577319588" "639.1752577319588" "639.1752577319588" "639.1752577319588" "639.1752577319588" "639.1752577319588" "639.1752577319588" "639.1752577319588" "639.1752577319588" "639.1752577319588" "639.1752577319588" "639.1752577319588" "639.1752577319588" "639.1752577319588" "639.1752577319588" "639.1752577319588" "639.1752577319588" "639.1752577319588" "639.1752577319588" "639.1752577319588" "0" "0" "0" "0" "0" "0" "0" "0" "0" "0" "0" "639.1752577319588" "639.1752577319588" "639.1752577319588" "639.1752577319588" "639.1752577319588" "639.1752577319588" "639.1752577319588" "639.1752577319588" "639.1752577319588" "639.1752577319588" "639.1752577319588" "639.1752577319588" "639.1752577319588" "639.1752577319588" "639.1752577319588" "639.1752577319588" "639.1752577319588" "639.1752577319588" "639.1752577319588" "639.1752577319588" "649.4845360824743" "541.2371134020619" "92.78350515463919" "97.93814432989691" "103.09278350515464" "103.09278350515464" "103.09278350515464" "103.09278350515464" "103.09278350515464" "103.09278350515464" "103.09278350515464" "103.09278350515464" "103.09278350515464" "103.09278350515464" "103.09278350515464" "103.09278350515464" "103.09278350515464" "103.09278350515464" "103.09278350515464" "103.09278350515464" "103.09278350515464" "103.09278350515464" "103.09278350515464" "103.09278350515464" "92.78350515463919" "185.56701030927837" "335.0515463917526" "128.8659793814433" "283.50515463917526" "427.83505154639175" "87.62886597938144" "72.16494845360825" "56.701030927835056" "159.7938144329897" "664.9484536082475" "958.7628865979382" "804.1237113402062" "201.03092783505156" "51.54639175257732" "556.7010309278351" "958.7628865979382" "917.5257731958764" "917.5257731958764" "917.5257731958764" "917.5257731958764" "917.5257731958764" "917.5257731958764" "917.5257731958764" "922.680412371134" "896.9072164948454" "505.1546391752578" "474.22680412371136" "953.6082474226805" "917.5257731958764" "917.5257731958764" "917.5257731958764" "917.5257731958764" "917.5257731958764" "917.5257731958764" "917.5257731958764" "917.5257731958764" "922.680412371134" "835.0515463917526" "685.5670103092784" "628.8659793814434" "639.1752577319588" "639.1752577319588" "639.1752577319588" "639.1752577319588" "639.1752577319588" "639.1752577319588" "639.1752577319588" "639.1752577319588" "639.1752577319588" "639.1752577319588" "639.1752577319588" "639.1752577319588" "639.1752577319588" "639.1752577319588" "639.1752577319588" "639.1752577319588" "639.1752577319588" "639.1752577319588" "639.1752577319588" "639.1752577319588" "639.1752577319588" "639.1752577319588" "639.1752577319588" "639.1752577319588" "639.1752577319588" "639.1752577319588" "639.1752577319588" "639.1752577319588" "639.1752577319588" "639.1752577319588" "639.1752577319588" "639.1752577319588" "639.1752577319588" "639.1752577319588" "639.1752577319588" "639.1752577319588" "639.1752577319588" "639.1752577319588" "639.1752577319588" "639.1752577319588" "639.1752577319588" "639.1752577319588" "639.1752577319588" "639.1752577319588" "639.1752577319588" "639.1752577319588" "639.1752577319588" "639.1752577319588" "639.1752577319588" "639.1752577319588" "639.1752577319588" "639.1752577319588" "639.1752577319588" "639.1752577319588" "639.1752577319588" "0" "0" "0" "0" "0" "0" "0" "0" "0" "0" "0" "639.1752577319588" "639.1752577319588" "639.1752577319588" "639.1752577319588" "639.1752577319588" "639.1752577319588" "639.1752577319588" "639.1752577319588" "639.1752577319588" "639.1752577319588" "639.1752577319588" "639.1752577319588" "639.1752577319588" "639.1752577319588" "639.1752577319588" "639.1752577319588" "639.1752577319588" "639.1752577319588" "639.1752577319588" "639.1752577319588" "649.4845360824743" "551.5463917525774" "92.78350515463919" "103.09278350515464" "103.09278350515464" "103.09278350515464" "103.09278350515464" "103.09278350515464" "103.09278350515464" "103.09278350515464" "103.09278350515464" "103.09278350515464" "103.09278350515464" "103.09278350515464" "103.09278350515464" "103.09278350515464" "103.09278350515464" "97.93814432989691" "82.47422680412372" "103.09278350515464" "103.09278350515464" "103.09278350515464" "103.09278350515464" "103.09278350515464" "82.47422680412372" "453.60824742268045" "298.9690721649485" "72.16494845360825" "87.62886597938144" "77.31958762886599" "103.09278350515464" "103.09278350515464" "72.16494845360825" "427.83505154639175" "958.7628865979382" "793.8144329896908" "268.0412371134021" "67.01030927835052" "87.62886597938144" "747.4226804123712" "938.1443298969073" "917.5257731958764" "917.5257731958764" "917.5257731958764" "917.5257731958764" "917.5257731958764" "917.5257731958764" "917.5257731958764" "958.7628865979382" "603.0927835051547" "5.154639175257732" "582.4742268041238" "953.6082474226805" "917.5257731958764" "922.680412371134" "917.5257731958764" "917.5257731958764" "917.5257731958764" "917.5257731958764" "917.5257731958764" "917.5257731958764" "917.5257731958764" "927.8350515463918" "912.3711340206186" "762.8865979381444" "628.8659793814434" "634.020618556701" "639.1752577319588" "639.1752577319588" "639.1752577319588" "639.1752577319588" "639.1752577319588" "639.1752577319588" "639.1752577319588" "639.1752577319588" "639.1752577319588" "639.1752577319588" "639.1752577319588" "639.1752577319588" "639.1752577319588" "639.1752577319588" "639.1752577319588" "639.1752577319588" "639.1752577319588" "639.1752577319588" "639.1752577319588" "639.1752577319588" "639.1752577319588" "639.1752577319588" "639.1752577319588" "639.1752577319588" "639.1752577319588" "639.1752577319588" "639.1752577319588" "639.1752577319588" "639.1752577319588" "639.1752577319588" "639.1752577319588" "639.1752577319588" "639.1752577319588" "639.1752577319588" "639.1752577319588" "639.1752577319588" "639.1752577319588" "639.1752577319588" "639.1752577319588" "639.1752577319588" "639.1752577319588" "639.1752577319588" "639.1752577319588" "639.1752577319588" "639.1752577319588" "639.1752577319588" "639.1752577319588" "639.1752577319588" "639.1752577319588" "639.1752577319588" "639.1752577319588" "639.1752577319588" "639.1752577319588" "0" "0" "0" "0" "0" "0" "0" "0" "0" "0" "0" "639.1752577319588" "639.1752577319588" "639.1752577319588" "639.1752577319588" "639.1752577319588" "639.1752577319588" "639.1752577319588" "639.1752577319588" "639.1752577319588" "639.1752577319588" "639.1752577319588" "639.1752577319588" "639.1752577319588" "639.1752577319588" "639.1752577319588" "639.1752577319588" "639.1752577319588" "639.1752577319588" "639.1752577319588" "639.1752577319588" "639.1752577319588" "644.3298969072165" "242.2680412371134" "77.31958762886599" "103.09278350515464" "103.09278350515464" "103.09278350515464" "103.09278350515464" "103.09278350515464" "103.09278350515464" "103.09278350515464" "103.09278350515464" "103.09278350515464" "103.09278350515464" "97.93814432989691" "87.62886597938144" "82.47422680412372" "144.3298969072165" "314.4329896907217" "185.56701030927837" "92.78350515463919" "103.09278350515464" "103.09278350515464" "103.09278350515464" "103.09278350515464" "139.17525773195877" "97.93814432989691" "97.93814432989691" "103.09278350515464" "118.55670103092784" "82.47422680412372" "87.62886597938144" "87.62886597938144" "536.0824742268042" "494.84536082474233" "103.09278350515464" "82.47422680412372" "97.93814432989691" "113.40206185567011" "793.8144329896908" "963.917525773196" "932.9896907216496" "927.8350515463918" "917.5257731958764" "917.5257731958764" "917.5257731958764" "917.5257731958764" "938.1443298969073" "835.0515463917526" "123.71134020618558" "304.1237113402062" "917.5257731958764" "932.9896907216496" "896.9072164948454" "896.9072164948454" "917.5257731958764" "917.5257731958764" "917.5257731958764" "917.5257731958764" "917.5257731958764" "917.5257731958764" "917.5257731958764" "917.5257731958764" "922.680412371134" "932.9896907216496" "814.4329896907217" "639.1752577319588" "634.020618556701" "639.1752577319588" "639.1752577319588" "639.1752577319588" "639.1752577319588" "639.1752577319588" "639.1752577319588" "639.1752577319588" "639.1752577319588" "639.1752577319588" "639.1752577319588" "639.1752577319588" "639.1752577319588" "639.1752577319588" "639.1752577319588" "639.1752577319588" "639.1752577319588" "639.1752577319588" "639.1752577319588" "639.1752577319588" "639.1752577319588" "639.1752577319588" "639.1752577319588" "639.1752577319588" "639.1752577319588" "639.1752577319588" "639.1752577319588" "639.1752577319588" "639.1752577319588" "639.1752577319588" "639.1752577319588" "639.1752577319588" "639.1752577319588" "639.1752577319588" "639.1752577319588" "639.1752577319588" "639.1752577319588" "639.1752577319588" "639.1752577319588" "639.1752577319588" "639.1752577319588" "639.1752577319588" "639.1752577319588" "639.1752577319588" "639.1752577319588" "639.1752577319588" "639.1752577319588" "639.1752577319588" "639.1752577319588" "639.1752577319588" "639.1752577319588" "639.1752577319588" "639.1752577319588" "0" "0" "0" "0" "0" "0" "0" "0" "0" "0" "0" "639.1752577319588" "639.1752577319588" "639.1752577319588" "639.1752577319588" "639.1752577319588" "639.1752577319588" "639.1752577319588" "639.1752577319588" "639.1752577319588" "639.1752577319588" "639.1752577319588" "639.1752577319588" "639.1752577319588" "639.1752577319588" "639.1752577319588" "639.1752577319588" "639.1752577319588" "639.1752577319588" "639.1752577319588" "639.1752577319588" "639.1752577319588" "649.4845360824743" "577.319587628866" "185.56701030927837" "72.16494845360825" "92.78350515463919" "97.93814432989691" "97.93814432989691" "97.93814432989691" "97.93814432989691" "92.78350515463919" "87.62886597938144" "82.47422680412372" "92.78350515463919" "144.3298969072165" "231.95876288659795" "381.4432989690722" "567.0103092783505" "350.5154639175258" "92.78350515463919" "103.09278350515464" "103.09278350515464" "103.09278350515464" "103.09278350515464" "103.09278350515464" "97.93814432989691" "103.09278350515464" "103.09278350515464" "92.78350515463919" "407.21649484536084" "355.6701030927835" "407.21649484536084" "103.09278350515464" "82.47422680412372" "77.31958762886599" "97.93814432989691" "103.09278350515464" "103.09278350515464" "87.62886597938144" "252.5773195876289" "706.1855670103093" "819.5876288659795" "804.1237113402062" "922.680412371134" "917.5257731958764" "917.5257731958764" "938.1443298969073" "907.2164948453609" "283.50515463917526" "170.10309278350516" "850.5154639175258" "958.7628865979382" "814.4329896907217" "773.1958762886599" "912.3711340206186" "917.5257731958764" "917.5257731958764" "917.5257731958764" "917.5257731958764" "917.5257731958764" "917.5257731958764" "917.5257731958764" "917.5257731958764" "917.5257731958764" "917.5257731958764" "932.9896907216496" "824.7422680412371" "639.1752577319588" "639.1752577319588" "639.1752577319588" "639.1752577319588" "639.1752577319588" "639.1752577319588" "639.1752577319588" "639.1752577319588" "639.1752577319588" "639.1752577319588" "639.1752577319588" "639.1752577319588" "639.1752577319588" "639.1752577319588" "639.1752577319588" "639.1752577319588" "639.1752577319588" "639.1752577319588" "639.1752577319588" "639.1752577319588" "639.1752577319588" "639.1752577319588" "639.1752577319588" "639.1752577319588" "639.1752577319588" "639.1752577319588" "639.1752577319588" "639.1752577319588" "639.1752577319588" "639.1752577319588" "639.1752577319588" "639.1752577319588" "639.1752577319588" "639.1752577319588" "639.1752577319588" "639.1752577319588" "639.1752577319588" "639.1752577319588" "639.1752577319588" "639.1752577319588" "639.1752577319588" "639.1752577319588" "639.1752577319588" "639.1752577319588" "639.1752577319588" "639.1752577319588" "639.1752577319588" "639.1752577319588" "639.1752577319588" "639.1752577319588" "639.1752577319588" "639.1752577319588" "639.1752577319588" "0" "0" "0" "0" "0" "0" "0" "0" "0" "0" "0" "649.4845360824743" "639.1752577319588" "639.1752577319588" "639.1752577319588" "639.1752577319588" "639.1752577319588" "639.1752577319588" "639.1752577319588" "639.1752577319588" "639.1752577319588" "639.1752577319588" "639.1752577319588" "639.1752577319588" "639.1752577319588" "639.1752577319588" "639.1752577319588" "639.1752577319588" "639.1752577319588" "639.1752577319588" "639.1752577319588" "639.1752577319588" "639.1752577319588" "649.4845360824743" "608.2474226804125" "345.36082474226805" "154.63917525773198" "118.55670103092784" "123.71134020618558" "128.8659793814433" "149.48453608247425" "180.41237113402062" "242.2680412371134" "350.5154639175258" "360.82474226804123" "278.35051546391753" "216.49484536082477" "175.2577319587629" "159.7938144329897" "108.24742268041238" "97.93814432989691" "103.09278350515464" "103.09278350515464" "103.09278350515464" "103.09278350515464" "103.09278350515464" "103.09278350515464" "103.09278350515464" "103.09278350515464" "97.93814432989691" "134.02061855670104" "335.0515463917526" "216.49484536082477" "97.93814432989691" "103.09278350515464" "103.09278350515464" "103.09278350515464" "103.09278350515464" "103.09278350515464" "103.09278350515464" "82.47422680412372" "92.78350515463919" "211.340206185567" "448.4536082474227" "860.8247422680413" "932.9896907216496" "953.6082474226805" "860.8247422680413" "314.4329896907217" "82.47422680412372" "742.2680412371135" "984.5360824742269" "731.958762886598" "654.639175257732" "927.8350515463918" "922.680412371134" "917.5257731958764" "917.5257731958764" "917.5257731958764" "917.5257731958764" "917.5257731958764" "917.5257731958764" "917.5257731958764" "917.5257731958764" "917.5257731958764" "917.5257731958764" "917.5257731958764" "932.9896907216496" "804.1237113402062" "628.8659793814434" "639.1752577319588" "639.1752577319588" "639.1752577319588" "639.1752577319588" "639.1752577319588" "639.1752577319588" "639.1752577319588" "639.1752577319588" "639.1752577319588" "639.1752577319588" "639.1752577319588" "639.1752577319588" "639.1752577319588" "639.1752577319588" "639.1752577319588" "639.1752577319588" "639.1752577319588" "639.1752577319588" "639.1752577319588" "639.1752577319588" "639.1752577319588" "639.1752577319588" "639.1752577319588" "639.1752577319588" "639.1752577319588" "639.1752577319588" "639.1752577319588" "639.1752577319588" "639.1752577319588" "639.1752577319588" "639.1752577319588" "639.1752577319588" "639.1752577319588" "639.1752577319588" "639.1752577319588" "639.1752577319588" "639.1752577319588" "639.1752577319588" "639.1752577319588" "639.1752577319588" "639.1752577319588" "639.1752577319588" "639.1752577319588" "639.1752577319588" "639.1752577319588" "639.1752577319588" "639.1752577319588" "639.1752577319588" "639.1752577319588" "639.1752577319588" "639.1752577319588" "0" "0" "0" "0" "0" "0" "0" "0" "0" "0" "0" "536.0824742268042" "654.639175257732" "639.1752577319588" "639.1752577319588" "639.1752577319588" "639.1752577319588" "639.1752577319588" "639.1752577319588" "639.1752577319588" "639.1752577319588" "639.1752577319588" "639.1752577319588" "639.1752577319588" "639.1752577319588" "639.1752577319588" "639.1752577319588" "639.1752577319588" "639.1752577319588" "639.1752577319588" "639.1752577319588" "639.1752577319588" "639.1752577319588" "639.1752577319588" "644.3298969072165" "659.7938144329897" "608.2474226804125" "577.319587628866" "577.319587628866" "582.4742268041238" "603.0927835051547" "639.1752577319588" "644.3298969072165" "360.82474226804123" "128.8659793814433" "87.62886597938144" "87.62886597938144" "92.78350515463919" "97.93814432989691" "103.09278350515464" "103.09278350515464" "103.09278350515464" "103.09278350515464" "103.09278350515464" "103.09278350515464" "103.09278350515464" "103.09278350515464" "103.09278350515464" "103.09278350515464" "103.09278350515464" "97.93814432989691" "82.47422680412372" "92.78350515463919" "103.09278350515464" "103.09278350515464" "103.09278350515464" "103.09278350515464" "103.09278350515464" "103.09278350515464" "103.09278350515464" "82.47422680412372" "309.27835051546396" "659.7938144329897" "778.3505154639175" "819.5876288659795" "927.8350515463918" "644.3298969072165" "201.03092783505156" "30.927835051546396" "510.3092783505155" "994.8453608247423" "711.340206185567" "453.60824742268045" "922.680412371134" "922.680412371134" "917.5257731958764" "917.5257731958764" "917.5257731958764" "917.5257731958764" "917.5257731958764" "917.5257731958764" "917.5257731958764" "917.5257731958764" "917.5257731958764" "917.5257731958764" "917.5257731958764" "917.5257731958764" "917.5257731958764" "927.8350515463918" "737.1134020618557" "628.8659793814434" "639.1752577319588" "639.1752577319588" "639.1752577319588" "639.1752577319588" "639.1752577319588" "639.1752577319588" "639.1752577319588" "639.1752577319588" "639.1752577319588" "639.1752577319588" "639.1752577319588" "639.1752577319588" "639.1752577319588" "639.1752577319588" "639.1752577319588" "639.1752577319588" "639.1752577319588" "639.1752577319588" "639.1752577319588" "639.1752577319588" "639.1752577319588" "639.1752577319588" "639.1752577319588" "639.1752577319588" "639.1752577319588" "639.1752577319588" "639.1752577319588" "639.1752577319588" "639.1752577319588" "639.1752577319588" "639.1752577319588" "639.1752577319588" "639.1752577319588" "639.1752577319588" "639.1752577319588" "639.1752577319588" "639.1752577319588" "639.1752577319588" "639.1752577319588" "639.1752577319588" "639.1752577319588" "639.1752577319588" "639.1752577319588" "639.1752577319588" "639.1752577319588" "639.1752577319588" "639.1752577319588" "639.1752577319588" "639.1752577319588" "639.1752577319588" "0" "0" "0" "0" "0" "0" "0" "0" "0" "0" "0" "175.2577319587629" "592.7835051546392" "649.4845360824743" "639.1752577319588" "639.1752577319588" "639.1752577319588" "639.1752577319588" "639.1752577319588" "639.1752577319588" "639.1752577319588" "639.1752577319588" "639.1752577319588" "639.1752577319588" "639.1752577319588" "639.1752577319588" "639.1752577319588" "639.1752577319588" "639.1752577319588" "639.1752577319588" "639.1752577319588" "639.1752577319588" "639.1752577319588" "639.1752577319588" "639.1752577319588" "639.1752577319588" "644.3298969072165" "649.4845360824743" "649.4845360824743" "649.4845360824743" "644.3298969072165" "644.3298969072165" "268.0412371134021" "72.16494845360825" "103.09278350515464" "103.09278350515464" "103.09278350515464" "103.09278350515464" "103.09278350515464" "103.09278350515464" "103.09278350515464" "103.09278350515464" "103.09278350515464" "103.09278350515464" "103.09278350515464" "103.09278350515464" "103.09278350515464" "103.09278350515464" "103.09278350515464" "103.09278350515464" "103.09278350515464" "103.09278350515464" "103.09278350515464" "103.09278350515464" "103.09278350515464" "103.09278350515464" "103.09278350515464" "103.09278350515464" "103.09278350515464" "103.09278350515464" "97.93814432989691" "108.24742268041238" "623.7113402061856" "608.2474226804125" "206.18556701030928" "231.95876288659795" "82.47422680412372" "67.01030927835052" "149.48453608247425" "876.2886597938145" "783.5051546391753" "273.1958762886598" "850.5154639175258" "932.9896907216496" "917.5257731958764" "917.5257731958764" "917.5257731958764" "917.5257731958764" "917.5257731958764" "917.5257731958764" "917.5257731958764" "917.5257731958764" "917.5257731958764" "917.5257731958764" "917.5257731958764" "917.5257731958764" "917.5257731958764" "917.5257731958764" "922.680412371134" "891.7525773195877" "659.7938144329897" "634.020618556701" "639.1752577319588" "639.1752577319588" "639.1752577319588" "639.1752577319588" "639.1752577319588" "639.1752577319588" "639.1752577319588" "639.1752577319588" "639.1752577319588" "639.1752577319588" "639.1752577319588" "639.1752577319588" "639.1752577319588" "639.1752577319588" "639.1752577319588" "639.1752577319588" "639.1752577319588" "639.1752577319588" "639.1752577319588" "639.1752577319588" "639.1752577319588" "639.1752577319588" "639.1752577319588" "639.1752577319588" "639.1752577319588" "639.1752577319588" "639.1752577319588" "639.1752577319588" "639.1752577319588" "639.1752577319588" "639.1752577319588" "639.1752577319588" "639.1752577319588" "639.1752577319588" "639.1752577319588" "639.1752577319588" "639.1752577319588" "639.1752577319588" "639.1752577319588" "639.1752577319588" "639.1752577319588" "639.1752577319588" "639.1752577319588" "639.1752577319588" "639.1752577319588" "639.1752577319588" "639.1752577319588" "639.1752577319588" "639.1752577319588" "0" "0" "0" "0" "0" "0" "0" "0" "0" "0" "0" "82.47422680412372" "278.35051546391753" "654.639175257732" "639.1752577319588" "639.1752577319588" "639.1752577319588" "639.1752577319588" "639.1752577319588" "639.1752577319588" "639.1752577319588" "639.1752577319588" "639.1752577319588" "639.1752577319588" "639.1752577319588" "639.1752577319588" "639.1752577319588" "639.1752577319588" "639.1752577319588" "639.1752577319588" "639.1752577319588" "639.1752577319588" "639.1752577319588" "639.1752577319588" "639.1752577319588" "639.1752577319588" "639.1752577319588" "639.1752577319588" "639.1752577319588" "639.1752577319588" "659.7938144329897" "484.5360824742268" "72.16494845360825" "103.09278350515464" "103.09278350515464" "103.09278350515464" "103.09278350515464" "103.09278350515464" "103.09278350515464" "103.09278350515464" "103.09278350515464" "103.09278350515464" "103.09278350515464" "103.09278350515464" "103.09278350515464" "103.09278350515464" "103.09278350515464" "103.09278350515464" "103.09278350515464" "103.09278350515464" "103.09278350515464" "103.09278350515464" "103.09278350515464" "103.09278350515464" "103.09278350515464" "103.09278350515464" "103.09278350515464" "103.09278350515464" "103.09278350515464" "103.09278350515464" "103.09278350515464" "103.09278350515464" "82.47422680412372" "97.93814432989691" "92.78350515463919" "82.47422680412372" "92.78350515463919" "139.17525773195877" "742.2680412371135" "896.9072164948454" "242.2680412371134" "701.0309278350516" "948.4536082474227" "917.5257731958764" "917.5257731958764" "917.5257731958764" "917.5257731958764" "917.5257731958764" "917.5257731958764" "917.5257731958764" "917.5257731958764" "917.5257731958764" "917.5257731958764" "917.5257731958764" "917.5257731958764" "917.5257731958764" "917.5257731958764" "917.5257731958764" "917.5257731958764" "932.9896907216496" "783.5051546391753" "623.7113402061856" "639.1752577319588" "639.1752577319588" "639.1752577319588" "639.1752577319588" "639.1752577319588" "639.1752577319588" "639.1752577319588" "639.1752577319588" "639.1752577319588" "639.1752577319588" "639.1752577319588" "639.1752577319588" "639.1752577319588" "639.1752577319588" "639.1752577319588" "639.1752577319588" "639.1752577319588" "639.1752577319588" "639.1752577319588" "639.1752577319588" "639.1752577319588" "639.1752577319588" "639.1752577319588" "639.1752577319588" "639.1752577319588" "639.1752577319588" "639.1752577319588" "639.1752577319588" "639.1752577319588" "639.1752577319588" "639.1752577319588" "639.1752577319588" "639.1752577319588" "639.1752577319588" "639.1752577319588" "639.1752577319588" "639.1752577319588" "639.1752577319588" "639.1752577319588" "639.1752577319588" "639.1752577319588" "639.1752577319588" "639.1752577319588" "639.1752577319588" "639.1752577319588" "639.1752577319588" "639.1752577319588" "639.1752577319588" "639.1752577319588" "0" "0" "0" "0" "0" "0" "0" "0" "0" "0" "0" "108.24742268041238" "82.47422680412372" "427.83505154639175" "670.1030927835052" "639.1752577319588" "639.1752577319588" "639.1752577319588" "639.1752577319588" "639.1752577319588" "639.1752577319588" "639.1752577319588" "639.1752577319588" "639.1752577319588" "639.1752577319588" "639.1752577319588" "639.1752577319588" "639.1752577319588" "639.1752577319588" "639.1752577319588" "639.1752577319588" "639.1752577319588" "639.1752577319588" "639.1752577319588" "639.1752577319588" "639.1752577319588" "639.1752577319588" "639.1752577319588" "639.1752577319588" "639.1752577319588" "654.639175257732" "525.7731958762887" "97.93814432989691" "82.47422680412372" "97.93814432989691" "103.09278350515464" "103.09278350515464" "103.09278350515464" "103.09278350515464" "103.09278350515464" "103.09278350515464" "103.09278350515464" "103.09278350515464" "103.09278350515464" "103.09278350515464" "103.09278350515464" "103.09278350515464" "103.09278350515464" "103.09278350515464" "103.09278350515464" "103.09278350515464" "103.09278350515464" "103.09278350515464" "103.09278350515464" "103.09278350515464" "103.09278350515464" "103.09278350515464" "103.09278350515464" "103.09278350515464" "103.09278350515464" "103.09278350515464" "103.09278350515464" "103.09278350515464" "103.09278350515464" "103.09278350515464" "103.09278350515464" "67.01030927835052" "500.00000000000006" "1000.0000000000001" "510.3092783505155" "577.319587628866" "953.6082474226805" "917.5257731958764" "917.5257731958764" "917.5257731958764" "917.5257731958764" "917.5257731958764" "917.5257731958764" "917.5257731958764" "917.5257731958764" "917.5257731958764" "917.5257731958764" "917.5257731958764" "917.5257731958764" "917.5257731958764" "917.5257731958764" "917.5257731958764" "917.5257731958764" "917.5257731958764" "922.680412371134" "891.7525773195877" "664.9484536082475" "634.020618556701" "639.1752577319588" "639.1752577319588" "639.1752577319588" "639.1752577319588" "639.1752577319588" "639.1752577319588" "639.1752577319588" "639.1752577319588" "639.1752577319588" "639.1752577319588" "639.1752577319588" "639.1752577319588" "639.1752577319588" "639.1752577319588" "639.1752577319588" "639.1752577319588" "639.1752577319588" "639.1752577319588" "639.1752577319588" "639.1752577319588" "639.1752577319588" "639.1752577319588" "639.1752577319588" "639.1752577319588" "639.1752577319588" "639.1752577319588" "639.1752577319588" "639.1752577319588" "639.1752577319588" "639.1752577319588" "639.1752577319588" "639.1752577319588" "639.1752577319588" "639.1752577319588" "639.1752577319588" "639.1752577319588" "639.1752577319588" "639.1752577319588" "639.1752577319588" "639.1752577319588" "639.1752577319588" "639.1752577319588" "639.1752577319588" "639.1752577319588" "639.1752577319588" "639.1752577319588" "639.1752577319588" "639.1752577319588" "0" "0" "0" "0" "0" "0" "0" "0" "0" "0" "0" "108.24742268041238" "92.78350515463919" "118.55670103092784" "541.2371134020619" "659.7938144329897" "639.1752577319588" "639.1752577319588" "639.1752577319588" "639.1752577319588" "639.1752577319588" "639.1752577319588" "639.1752577319588" "639.1752577319588" "639.1752577319588" "639.1752577319588" "639.1752577319588" "639.1752577319588" "639.1752577319588" "639.1752577319588" "639.1752577319588" "639.1752577319588" "639.1752577319588" "639.1752577319588" "639.1752577319588" "639.1752577319588" "639.1752577319588" "639.1752577319588" "639.1752577319588" "639.1752577319588" "639.1752577319588" "649.4845360824743" "494.84536082474233" "237.11340206185568" "118.55670103092784" "82.47422680412372" "82.47422680412372" "87.62886597938144" "97.93814432989691" "103.09278350515464" "103.09278350515464" "103.09278350515464" "103.09278350515464" "103.09278350515464" "103.09278350515464" "103.09278350515464" "103.09278350515464" "103.09278350515464" "103.09278350515464" "103.09278350515464" "103.09278350515464" "103.09278350515464" "103.09278350515464" "103.09278350515464" "103.09278350515464" "103.09278350515464" "103.09278350515464" "103.09278350515464" "92.78350515463919" "77.31958762886599" "82.47422680412372" "103.09278350515464" "77.31958762886599" "97.93814432989691" "103.09278350515464" "103.09278350515464" "56.701030927835056" "649.4845360824743" "969.0721649484536" "788.659793814433" "938.1443298969073" "917.5257731958764" "917.5257731958764" "917.5257731958764" "917.5257731958764" "917.5257731958764" "917.5257731958764" "917.5257731958764" "917.5257731958764" "917.5257731958764" "917.5257731958764" "917.5257731958764" "917.5257731958764" "917.5257731958764" "917.5257731958764" "917.5257731958764" "917.5257731958764" "917.5257731958764" "917.5257731958764" "917.5257731958764" "927.8350515463918" "845.360824742268" "634.020618556701" "634.020618556701" "639.1752577319588" "639.1752577319588" "639.1752577319588" "639.1752577319588" "639.1752577319588" "639.1752577319588" "639.1752577319588" "639.1752577319588" "639.1752577319588" "639.1752577319588" "639.1752577319588" "639.1752577319588" "639.1752577319588" "639.1752577319588" "639.1752577319588" "639.1752577319588" "639.1752577319588" "639.1752577319588" "639.1752577319588" "639.1752577319588" "639.1752577319588" "639.1752577319588" "639.1752577319588" "639.1752577319588" "639.1752577319588" "639.1752577319588" "639.1752577319588" "639.1752577319588" "639.1752577319588" "639.1752577319588" "639.1752577319588" "639.1752577319588" "639.1752577319588" "639.1752577319588" "639.1752577319588" "639.1752577319588" "639.1752577319588" "639.1752577319588" "639.1752577319588" "639.1752577319588" "639.1752577319588" "639.1752577319588" "639.1752577319588" "639.1752577319588" "639.1752577319588" "639.1752577319588" "639.1752577319588" "0" "0" "0" "0" "0" "0" "0" "0" "0" "0" "0" "108.24742268041238" "103.09278350515464" "87.62886597938144" "180.41237113402062" "603.0927835051547" "654.639175257732" "639.1752577319588" "639.1752577319588" "639.1752577319588" "639.1752577319588" "639.1752577319588" "639.1752577319588" "639.1752577319588" "639.1752577319588" "639.1752577319588" "639.1752577319588" "639.1752577319588" "639.1752577319588" "639.1752577319588" "639.1752577319588" "639.1752577319588" "639.1752577319588" "639.1752577319588" "639.1752577319588" "639.1752577319588" "639.1752577319588" "639.1752577319588" "639.1752577319588" "639.1752577319588" "639.1752577319588" "639.1752577319588" "654.639175257732" "649.4845360824743" "572.1649484536083" "453.60824742268045" "324.74226804123714" "211.340206185567" "128.8659793814433" "103.09278350515464" "103.09278350515464" "103.09278350515464" "103.09278350515464" "103.09278350515464" "103.09278350515464" "103.09278350515464" "103.09278350515464" "103.09278350515464" "103.09278350515464" "103.09278350515464" "103.09278350515464" "103.09278350515464" "103.09278350515464" "103.09278350515464" "103.09278350515464" "103.09278350515464" "103.09278350515464" "97.93814432989691" "170.10309278350516" "458.7628865979382" "304.1237113402062" "72.16494845360825" "541.2371134020619" "149.48453608247425" "72.16494845360825" "123.71134020618558" "123.71134020618558" "262.88659793814435" "762.8865979381444" "927.8350515463918" "922.680412371134" "917.5257731958764" "917.5257731958764" "917.5257731958764" "917.5257731958764" "917.5257731958764" "917.5257731958764" "917.5257731958764" "917.5257731958764" "917.5257731958764" "917.5257731958764" "917.5257731958764" "917.5257731958764" "917.5257731958764" "917.5257731958764" "917.5257731958764" "917.5257731958764" "917.5257731958764" "922.680412371134" "943.298969072165" "922.680412371134" "932.9896907216496" "788.659793814433" "623.7113402061856" "639.1752577319588" "639.1752577319588" "639.1752577319588" "639.1752577319588" "639.1752577319588" "639.1752577319588" "639.1752577319588" "639.1752577319588" "639.1752577319588" "639.1752577319588" "639.1752577319588" "639.1752577319588" "639.1752577319588" "639.1752577319588" "639.1752577319588" "639.1752577319588" "639.1752577319588" "639.1752577319588" "639.1752577319588" "639.1752577319588" "639.1752577319588" "639.1752577319588" "639.1752577319588" "639.1752577319588" "639.1752577319588" "639.1752577319588" "639.1752577319588" "639.1752577319588" "639.1752577319588" "639.1752577319588" "639.1752577319588" "639.1752577319588" "639.1752577319588" "639.1752577319588" "639.1752577319588" "639.1752577319588" "639.1752577319588" "639.1752577319588" "639.1752577319588" "639.1752577319588" "639.1752577319588" "639.1752577319588" "639.1752577319588" "639.1752577319588" "639.1752577319588" "639.1752577319588" "639.1752577319588" "0" "0" "0" "0" "0" "0" "0" "0" "0" "0" "0" "108.24742268041238" "103.09278350515464" "103.09278350515464" "82.47422680412372" "221.6494845360825" "608.2474226804125" "654.639175257732" "639.1752577319588" "639.1752577319588" "639.1752577319588" "639.1752577319588" "639.1752577319588" "639.1752577319588" "639.1752577319588" "639.1752577319588" "639.1752577319588" "639.1752577319588" "639.1752577319588" "639.1752577319588" "639.1752577319588" "639.1752577319588" "639.1752577319588" "639.1752577319588" "639.1752577319588" "639.1752577319588" "639.1752577319588" "639.1752577319588" "639.1752577319588" "639.1752577319588" "639.1752577319588" "639.1752577319588" "639.1752577319588" "639.1752577319588" "649.4845360824743" "654.639175257732" "664.9484536082475" "618.5567010309279" "278.35051546391753" "87.62886597938144" "103.09278350515464" "103.09278350515464" "103.09278350515464" "103.09278350515464" "103.09278350515464" "103.09278350515464" "103.09278350515464" "103.09278350515464" "103.09278350515464" "103.09278350515464" "103.09278350515464" "103.09278350515464" "103.09278350515464" "103.09278350515464" "103.09278350515464" "103.09278350515464" "103.09278350515464" "82.47422680412372" "494.84536082474233" "726.8041237113403" "871.1340206185567" "391.75257731958766" "680.4123711340206" "768.0412371134021" "572.1649484536083" "159.7938144329897" "536.0824742268042" "365.979381443299" "525.7731958762887" "938.1443298969073" "922.680412371134" "902.0618556701031" "938.1443298969073" "932.9896907216496" "917.5257731958764" "917.5257731958764" "917.5257731958764" "917.5257731958764" "917.5257731958764" "917.5257731958764" "917.5257731958764" "917.5257731958764" "917.5257731958764" "917.5257731958764" "917.5257731958764" "917.5257731958764" "917.5257731958764" "927.8350515463918" "829.8969072164949" "618.5567010309279" "891.7525773195877" "948.4536082474227" "922.680412371134" "737.1134020618557" "623.7113402061856" "639.1752577319588" "639.1752577319588" "639.1752577319588" "639.1752577319588" "639.1752577319588" "639.1752577319588" "639.1752577319588" "639.1752577319588" "639.1752577319588" "639.1752577319588" "639.1752577319588" "639.1752577319588" "639.1752577319588" "639.1752577319588" "639.1752577319588" "639.1752577319588" "639.1752577319588" "639.1752577319588" "639.1752577319588" "639.1752577319588" "639.1752577319588" "639.1752577319588" "639.1752577319588" "639.1752577319588" "639.1752577319588" "639.1752577319588" "639.1752577319588" "639.1752577319588" "639.1752577319588" "639.1752577319588" "639.1752577319588" "639.1752577319588" "639.1752577319588" "639.1752577319588" "639.1752577319588" "639.1752577319588" "639.1752577319588" "639.1752577319588" "639.1752577319588" "639.1752577319588" "639.1752577319588" "639.1752577319588" "639.1752577319588" "639.1752577319588" "639.1752577319588" "639.1752577319588" "0" "0" "0" "0" "0" "0" "0" "0" "0" "0" "0" "108.24742268041238" "103.09278350515464" "103.09278350515464" "103.09278350515464" "77.31958762886599" "206.18556701030928" "567.0103092783505" "664.9484536082475" "639.1752577319588" "639.1752577319588" "639.1752577319588" "639.1752577319588" "639.1752577319588" "639.1752577319588" "639.1752577319588" "639.1752577319588" "639.1752577319588" "639.1752577319588" "639.1752577319588" "639.1752577319588" "639.1752577319588" "639.1752577319588" "639.1752577319588" "639.1752577319588" "639.1752577319588" "639.1752577319588" "639.1752577319588" "639.1752577319588" "639.1752577319588" "639.1752577319588" "639.1752577319588" "639.1752577319588" "639.1752577319588" "639.1752577319588" "639.1752577319588" "649.4845360824743" "288.659793814433" "87.62886597938144" "103.09278350515464" "103.09278350515464" "103.09278350515464" "103.09278350515464" "103.09278350515464" "103.09278350515464" "103.09278350515464" "103.09278350515464" "103.09278350515464" "103.09278350515464" "103.09278350515464" "103.09278350515464" "103.09278350515464" "103.09278350515464" "103.09278350515464" "103.09278350515464" "103.09278350515464" "103.09278350515464" "92.78350515463919" "180.41237113402062" "309.27835051546396" "922.680412371134" "969.0721649484536" "917.5257731958764" "953.6082474226805" "886.59793814433" "149.48453608247425" "103.09278350515464" "360.82474226804123" "561.8556701030928" "798.9690721649486" "731.958762886598" "597.938144329897" "324.74226804123714" "752.577319587629" "932.9896907216496" "917.5257731958764" "917.5257731958764" "917.5257731958764" "917.5257731958764" "917.5257731958764" "917.5257731958764" "917.5257731958764" "917.5257731958764" "917.5257731958764" "917.5257731958764" "917.5257731958764" "917.5257731958764" "927.8350515463918" "855.6701030927835" "118.55670103092784" "237.11340206185568" "670.1030927835052" "938.1443298969073" "907.2164948453609" "690.7216494845361" "628.8659793814434" "639.1752577319588" "639.1752577319588" "639.1752577319588" "639.1752577319588" "639.1752577319588" "639.1752577319588" "639.1752577319588" "639.1752577319588" "639.1752577319588" "639.1752577319588" "639.1752577319588" "639.1752577319588" "639.1752577319588" "639.1752577319588" "639.1752577319588" "639.1752577319588" "639.1752577319588" "639.1752577319588" "639.1752577319588" "639.1752577319588" "639.1752577319588" "639.1752577319588" "639.1752577319588" "639.1752577319588" "639.1752577319588" "639.1752577319588" "639.1752577319588" "639.1752577319588" "639.1752577319588" "639.1752577319588" "639.1752577319588" "639.1752577319588" "639.1752577319588" "639.1752577319588" "639.1752577319588" "639.1752577319588" "639.1752577319588" "639.1752577319588" "639.1752577319588" "639.1752577319588" "639.1752577319588" "639.1752577319588" "639.1752577319588" "639.1752577319588" "639.1752577319588" "0" "0" "0" "0" "0" "0" "0" "0" "0" "0" "0" "108.24742268041238" "103.09278350515464" "103.09278350515464" "103.09278350515464" "103.09278350515464" "87.62886597938144" "134.02061855670104" "443.298969072165" "654.639175257732" "644.3298969072165" "639.1752577319588" "639.1752577319588" "639.1752577319588" "639.1752577319588" "639.1752577319588" "639.1752577319588" "639.1752577319588" "639.1752577319588" "639.1752577319588" "639.1752577319588" "639.1752577319588" "639.1752577319588" "639.1752577319588" "639.1752577319588" "639.1752577319588" "639.1752577319588" "639.1752577319588" "639.1752577319588" "639.1752577319588" "639.1752577319588" "639.1752577319588" "639.1752577319588" "639.1752577319588" "639.1752577319588" "644.3298969072165" "664.9484536082475" "319.5876288659794" "77.31958762886599" "103.09278350515464" "103.09278350515464" "103.09278350515464" "103.09278350515464" "103.09278350515464" "103.09278350515464" "103.09278350515464" "103.09278350515464" "103.09278350515464" "103.09278350515464" "103.09278350515464" "103.09278350515464" "103.09278350515464" "103.09278350515464" "103.09278350515464" "103.09278350515464" "103.09278350515464" "103.09278350515464" "103.09278350515464" "92.78350515463919" "72.16494845360825" "675.257731958763" "819.5876288659795" "752.577319587629" "943.298969072165" "654.639175257732" "87.62886597938144" "97.93814432989691" "51.54639175257732" "278.35051546391753" "577.319587628866" "505.1546391752578" "350.5154639175258" "0" "572.1649484536083" "984.5360824742269" "927.8350515463918" "917.5257731958764" "917.5257731958764" "917.5257731958764" "917.5257731958764" "917.5257731958764" "917.5257731958764" "917.5257731958764" "917.5257731958764" "917.5257731958764" "917.5257731958764" "917.5257731958764" "917.5257731958764" "948.4536082474227" "505.1546391752578" "0" "365.979381443299" "958.7628865979382" "922.680412371134" "881.4432989690722" "654.639175257732" "634.020618556701" "639.1752577319588" "639.1752577319588" "639.1752577319588" "639.1752577319588" "639.1752577319588" "639.1752577319588" "639.1752577319588" "639.1752577319588" "639.1752577319588" "639.1752577319588" "639.1752577319588" "639.1752577319588" "639.1752577319588" "639.1752577319588" "639.1752577319588" "639.1752577319588" "639.1752577319588" "639.1752577319588" "639.1752577319588" "639.1752577319588" "639.1752577319588" "639.1752577319588" "639.1752577319588" "639.1752577319588" "639.1752577319588" "639.1752577319588" "639.1752577319588" "639.1752577319588" "639.1752577319588" "639.1752577319588" "639.1752577319588" "639.1752577319588" "639.1752577319588" "639.1752577319588" "639.1752577319588" "639.1752577319588" "639.1752577319588" "639.1752577319588" "639.1752577319588" "639.1752577319588" "639.1752577319588" "639.1752577319588" "639.1752577319588" "639.1752577319588" "0" "0" "0" "0" "0" "0" "0" "0" "0" "0" "0" "108.24742268041238" "103.09278350515464" "103.09278350515464" "103.09278350515464" "103.09278350515464" "103.09278350515464" "92.78350515463919" "82.47422680412372" "288.659793814433" "603.0927835051547" "659.7938144329897" "639.1752577319588" "639.1752577319588" "639.1752577319588" "639.1752577319588" "639.1752577319588" "639.1752577319588" "639.1752577319588" "639.1752577319588" "639.1752577319588" "639.1752577319588" "639.1752577319588" "639.1752577319588" "639.1752577319588" "639.1752577319588" "639.1752577319588" "639.1752577319588" "639.1752577319588" "639.1752577319588" "639.1752577319588" "639.1752577319588" "639.1752577319588" "644.3298969072165" "639.1752577319588" "613.4020618556701" "623.7113402061856" "340.2061855670103" "82.47422680412372" "103.09278350515464" "103.09278350515464" "103.09278350515464" "103.09278350515464" "103.09278350515464" "103.09278350515464" "103.09278350515464" "103.09278350515464" "103.09278350515464" "103.09278350515464" "103.09278350515464" "103.09278350515464" "103.09278350515464" "103.09278350515464" "103.09278350515464" "103.09278350515464" "103.09278350515464" "103.09278350515464" "103.09278350515464" "103.09278350515464" "87.62886597938144" "216.49484536082477" "216.49484536082477" "195.87628865979383" "505.1546391752578" "293.8144329896907" "82.47422680412372" "103.09278350515464" "87.62886597938144" "242.2680412371134" "386.59793814432993" "737.1134020618557" "489.69072164948454" "350.5154639175258" "551.5463917525774" "505.1546391752578" "804.1237113402062" "927.8350515463918" "902.0618556701031" "917.5257731958764" "917.5257731958764" "917.5257731958764" "917.5257731958764" "917.5257731958764" "917.5257731958764" "917.5257731958764" "917.5257731958764" "917.5257731958764" "917.5257731958764" "922.680412371134" "922.680412371134" "484.5360824742268" "252.5773195876289" "871.1340206185567" "927.8350515463918" "927.8350515463918" "845.360824742268" "639.1752577319588" "639.1752577319588" "639.1752577319588" "639.1752577319588" "639.1752577319588" "639.1752577319588" "639.1752577319588" "639.1752577319588" "639.1752577319588" "639.1752577319588" "639.1752577319588" "639.1752577319588" "639.1752577319588" "639.1752577319588" "639.1752577319588" "639.1752577319588" "639.1752577319588" "639.1752577319588" "639.1752577319588" "639.1752577319588" "639.1752577319588" "639.1752577319588" "639.1752577319588" "639.1752577319588" "639.1752577319588" "639.1752577319588" "639.1752577319588" "639.1752577319588" "639.1752577319588" "639.1752577319588" "639.1752577319588" "639.1752577319588" "639.1752577319588" "639.1752577319588" "639.1752577319588" "639.1752577319588" "639.1752577319588" "639.1752577319588" "639.1752577319588" "639.1752577319588" "639.1752577319588" "639.1752577319588" "639.1752577319588" "639.1752577319588" "639.1752577319588" "0" "0" "0" "0" "0" "0" "0" "0" "0" "0" "0" "108.24742268041238" "103.09278350515464" "103.09278350515464" "103.09278350515464" "103.09278350515464" "103.09278350515464" "103.09278350515464" "103.09278350515464" "77.31958762886599" "170.10309278350516" "489.69072164948454" "659.7938144329897" "644.3298969072165" "639.1752577319588" "639.1752577319588" "639.1752577319588" "639.1752577319588" "639.1752577319588" "639.1752577319588" "639.1752577319588" "639.1752577319588" "639.1752577319588" "639.1752577319588" "639.1752577319588" "639.1752577319588" "639.1752577319588" "639.1752577319588" "639.1752577319588" "639.1752577319588" "639.1752577319588" "639.1752577319588" "639.1752577319588" "659.7938144329897" "402.0618556701031" "572.1649484536083" "639.1752577319588" "221.6494845360825" "92.78350515463919" "103.09278350515464" "103.09278350515464" "103.09278350515464" "103.09278350515464" "103.09278350515464" "103.09278350515464" "103.09278350515464" "103.09278350515464" "103.09278350515464" "103.09278350515464" "103.09278350515464" "103.09278350515464" "103.09278350515464" "103.09278350515464" "103.09278350515464" "103.09278350515464" "103.09278350515464" "103.09278350515464" "103.09278350515464" "103.09278350515464" "103.09278350515464" "92.78350515463919" "87.62886597938144" "92.78350515463919" "268.0412371134021" "103.09278350515464" "97.93814432989691" "103.09278350515464" "87.62886597938144" "226.80412371134022" "561.8556701030928" "737.1134020618557" "577.319587628866" "587.6288659793814" "417.5257731958763" "293.8144329896907" "340.2061855670103" "618.5567010309279" "850.5154639175258" "943.298969072165" "922.680412371134" "922.680412371134" "917.5257731958764" "922.680412371134" "917.5257731958764" "917.5257731958764" "917.5257731958764" "917.5257731958764" "917.5257731958764" "917.5257731958764" "932.9896907216496" "814.4329896907217" "690.7216494845361" "762.8865979381444" "948.4536082474227" "932.9896907216496" "927.8350515463918" "819.5876288659795" "634.020618556701" "639.1752577319588" "639.1752577319588" "639.1752577319588" "639.1752577319588" "639.1752577319588" "639.1752577319588" "639.1752577319588" "639.1752577319588" "639.1752577319588" "639.1752577319588" "639.1752577319588" "639.1752577319588" "639.1752577319588" "639.1752577319588" "639.1752577319588" "639.1752577319588" "639.1752577319588" "639.1752577319588" "639.1752577319588" "639.1752577319588" "639.1752577319588" "639.1752577319588" "639.1752577319588" "639.1752577319588" "639.1752577319588" "639.1752577319588" "639.1752577319588" "639.1752577319588" "639.1752577319588" "639.1752577319588" "639.1752577319588" "639.1752577319588" "639.1752577319588" "639.1752577319588" "639.1752577319588" "639.1752577319588" "639.1752577319588" "639.1752577319588" "639.1752577319588" "639.1752577319588" "639.1752577319588" "639.1752577319588" "639.1752577319588" "0" "0" "0" "0" "0" "0" "0" "0" "0" "0" "0" "108.24742268041238" "103.09278350515464" "103.09278350515464" "103.09278350515464" "103.09278350515464" "103.09278350515464" "103.09278350515464" "103.09278350515464" "103.09278350515464" "92.78350515463919" "92.78350515463919" "319.5876288659794" "603.0927835051547" "659.7938144329897" "639.1752577319588" "639.1752577319588" "639.1752577319588" "639.1752577319588" "639.1752577319588" "639.1752577319588" "639.1752577319588" "639.1752577319588" "639.1752577319588" "639.1752577319588" "639.1752577319588" "639.1752577319588" "639.1752577319588" "639.1752577319588" "639.1752577319588" "639.1752577319588" "639.1752577319588" "659.7938144329897" "438.14432989690727" "386.59793814432993" "422.680412371134" "340.2061855670103" "144.3298969072165" "97.93814432989691" "103.09278350515464" "103.09278350515464" "103.09278350515464" "103.09278350515464" "103.09278350515464" "103.09278350515464" "103.09278350515464" "103.09278350515464" "103.09278350515464" "103.09278350515464" "103.09278350515464" "103.09278350515464" "103.09278350515464" "103.09278350515464" "103.09278350515464" "103.09278350515464" "103.09278350515464" "103.09278350515464" "103.09278350515464" "103.09278350515464" "103.09278350515464" "103.09278350515464" "103.09278350515464" "87.62886597938144" "350.5154639175258" "438.14432989690727" "139.17525773195877" "97.93814432989691" "103.09278350515464" "92.78350515463919" "422.680412371134" "876.2886597938145" "798.9690721649486" "695.8762886597939" "288.659793814433" "345.36082474226805" "515.4639175257732" "247.42268041237116" "860.8247422680413" "587.6288659793814" "881.4432989690722" "896.9072164948454" "927.8350515463918" "902.0618556701031" "943.298969072165" "932.9896907216496" "922.680412371134" "917.5257731958764" "917.5257731958764" "917.5257731958764" "922.680412371134" "649.4845360824743" "871.1340206185567" "917.5257731958764" "644.3298969072165" "731.958762886598" "969.0721649484536" "659.7938144329897" "711.340206185567" "628.8659793814434" "639.1752577319588" "639.1752577319588" "639.1752577319588" "639.1752577319588" "639.1752577319588" "639.1752577319588" "639.1752577319588" "639.1752577319588" "639.1752577319588" "639.1752577319588" "639.1752577319588" "639.1752577319588" "639.1752577319588" "639.1752577319588" "639.1752577319588" "639.1752577319588" "639.1752577319588" "639.1752577319588" "639.1752577319588" "639.1752577319588" "639.1752577319588" "639.1752577319588" "639.1752577319588" "639.1752577319588" "639.1752577319588" "639.1752577319588" "639.1752577319588" "639.1752577319588" "639.1752577319588" "639.1752577319588" "639.1752577319588" "639.1752577319588" "639.1752577319588" "639.1752577319588" "639.1752577319588" "639.1752577319588" "639.1752577319588" "639.1752577319588" "639.1752577319588" "639.1752577319588" "639.1752577319588" "639.1752577319588" "0" "0" "0" "0" "0" "0" "0" "0" "0" "0" "0" "108.24742268041238" "103.09278350515464" "103.09278350515464" "103.09278350515464" "103.09278350515464" "103.09278350515464" "103.09278350515464" "103.09278350515464" "103.09278350515464" "103.09278350515464" "97.93814432989691" "77.31958762886599" "164.94845360824743" "443.298969072165" "639.1752577319588" "659.7938144329897" "649.4845360824743" "649.4845360824743" "644.3298969072165" "639.1752577319588" "639.1752577319588" "639.1752577319588" "639.1752577319588" "639.1752577319588" "639.1752577319588" "639.1752577319588" "639.1752577319588" "639.1752577319588" "639.1752577319588" "639.1752577319588" "654.639175257732" "561.8556701030928" "262.88659793814435" "536.0824742268042" "242.2680412371134" "56.701030927835056" "97.93814432989691" "103.09278350515464" "103.09278350515464" "103.09278350515464" "103.09278350515464" "103.09278350515464" "103.09278350515464" "103.09278350515464" "103.09278350515464" "103.09278350515464" "103.09278350515464" "103.09278350515464" "103.09278350515464" "103.09278350515464" "103.09278350515464" "103.09278350515464" "103.09278350515464" "103.09278350515464" "103.09278350515464" "103.09278350515464" "103.09278350515464" "103.09278350515464" "103.09278350515464" "103.09278350515464" "103.09278350515464" "103.09278350515464" "82.47422680412372" "185.56701030927837" "149.48453608247425" "97.93814432989691" "103.09278350515464" "87.62886597938144" "319.5876288659794" "721.6494845360825" "938.1443298969073" "943.298969072165" "654.639175257732" "164.94845360824743" "541.2371134020619" "216.49484536082477" "623.7113402061856" "237.11340206185568" "489.69072164948454" "546.3917525773196" "907.2164948453609" "453.60824742268045" "634.020618556701" "819.5876288659795" "891.7525773195877" "948.4536082474227" "948.4536082474227" "922.680412371134" "917.5257731958764" "938.1443298969073" "927.8350515463918" "907.2164948453609" "278.35051546391753" "541.2371134020619" "768.0412371134021" "304.1237113402062" "530.9278350515465" "757.7319587628866" "618.5567010309279" "634.020618556701" "639.1752577319588" "639.1752577319588" "639.1752577319588" "639.1752577319588" "639.1752577319588" "639.1752577319588" "639.1752577319588" "639.1752577319588" "639.1752577319588" "639.1752577319588" "639.1752577319588" "639.1752577319588" "639.1752577319588" "639.1752577319588" "639.1752577319588" "639.1752577319588" "639.1752577319588" "639.1752577319588" "639.1752577319588" "639.1752577319588" "639.1752577319588" "639.1752577319588" "639.1752577319588" "639.1752577319588" "639.1752577319588" "639.1752577319588" "639.1752577319588" "639.1752577319588" "639.1752577319588" "639.1752577319588" "639.1752577319588" "639.1752577319588" "639.1752577319588" "639.1752577319588" "639.1752577319588" "639.1752577319588" "639.1752577319588" "639.1752577319588" "639.1752577319588" "639.1752577319588" "0" "0" "0" "0" "0" "0" "0" "0" "0" "0" "0" "108.24742268041238" "103.09278350515464" "103.09278350515464" "103.09278350515464" "103.09278350515464" "103.09278350515464" "103.09278350515464" "103.09278350515464" "103.09278350515464" "103.09278350515464" "103.09278350515464" "103.09278350515464" "92.78350515463919" "82.47422680412372" "216.49484536082477" "463.9175257731959" "582.4742268041238" "541.2371134020619" "561.8556701030928" "649.4845360824743" "649.4845360824743" "639.1752577319588" "644.3298969072165" "639.1752577319588" "639.1752577319588" "639.1752577319588" "639.1752577319588" "639.1752577319588" "639.1752577319588" "639.1752577319588" "654.639175257732" "257.7319587628866" "407.21649484536084" "252.5773195876289" "396.9072164948454" "149.48453608247425" "97.93814432989691" "103.09278350515464" "103.09278350515464" "103.09278350515464" "103.09278350515464" "103.09278350515464" "103.09278350515464" "103.09278350515464" "103.09278350515464" "103.09278350515464" "103.09278350515464" "103.09278350515464" "103.09278350515464" "103.09278350515464" "103.09278350515464" "103.09278350515464" "103.09278350515464" "103.09278350515464" "103.09278350515464" "103.09278350515464" "103.09278350515464" "103.09278350515464" "103.09278350515464" "103.09278350515464" "103.09278350515464" "103.09278350515464" "103.09278350515464" "92.78350515463919" "97.93814432989691" "103.09278350515464" "103.09278350515464" "87.62886597938144" "288.659793814433" "412.37113402061857" "304.1237113402062" "670.1030927835052" "855.6701030927835" "159.7938144329897" "67.01030927835052" "97.93814432989691" "283.50515463917526" "180.41237113402062" "402.0618556701031" "195.87628865979383" "845.360824742268" "613.4020618556701" "51.54639175257732" "190.7216494845361" "340.2061855670103" "479.3814432989691" "685.5670103092784" "876.2886597938145" "953.6082474226805" "943.298969072165" "922.680412371134" "948.4536082474227" "628.8659793814434" "72.16494845360825" "103.09278350515464" "458.7628865979382" "190.7216494845361" "881.4432989690722" "757.7319587628866" "680.4123711340206" "639.1752577319588" "628.8659793814434" "634.020618556701" "659.7938144329897" "659.7938144329897" "659.7938144329897" "649.4845360824743" "634.020618556701" "634.020618556701" "639.1752577319588" "639.1752577319588" "639.1752577319588" "639.1752577319588" "639.1752577319588" "639.1752577319588" "639.1752577319588" "639.1752577319588" "639.1752577319588" "639.1752577319588" "639.1752577319588" "639.1752577319588" "639.1752577319588" "639.1752577319588" "639.1752577319588" "639.1752577319588" "639.1752577319588" "639.1752577319588" "639.1752577319588" "639.1752577319588" "639.1752577319588" "639.1752577319588" "639.1752577319588" "639.1752577319588" "639.1752577319588" "639.1752577319588" "639.1752577319588" "639.1752577319588" "639.1752577319588" "639.1752577319588" "639.1752577319588" "0" "0" "0" "0" "0" "0" "0" "0" "0" "0" "0" "108.24742268041238" "103.09278350515464" "103.09278350515464" "103.09278350515464" "103.09278350515464" "103.09278350515464" "103.09278350515464" "103.09278350515464" "103.09278350515464" "103.09278350515464" "103.09278350515464" "103.09278350515464" "103.09278350515464" "103.09278350515464" "87.62886597938144" "82.47422680412372" "195.87628865979383" "381.4432989690722" "474.22680412371136" "649.4845360824743" "427.83505154639175" "623.7113402061856" "623.7113402061856" "649.4845360824743" "639.1752577319588" "639.1752577319588" "639.1752577319588" "639.1752577319588" "639.1752577319588" "659.7938144329897" "479.3814432989691" "82.47422680412372" "376.2886597938145" "226.80412371134022" "201.03092783505156" "108.24742268041238" "103.09278350515464" "103.09278350515464" "103.09278350515464" "103.09278350515464" "103.09278350515464" "103.09278350515464" "103.09278350515464" "103.09278350515464" "103.09278350515464" "103.09278350515464" "103.09278350515464" "103.09278350515464" "103.09278350515464" "103.09278350515464" "103.09278350515464" "103.09278350515464" "103.09278350515464" "103.09278350515464" "103.09278350515464" "103.09278350515464" "103.09278350515464" "103.09278350515464" "103.09278350515464" "103.09278350515464" "103.09278350515464" "103.09278350515464" "103.09278350515464" "103.09278350515464" "103.09278350515464" "103.09278350515464" "103.09278350515464" "103.09278350515464" "103.09278350515464" "67.01030927835052" "293.8144329896907" "809.278350515464" "871.1340206185567" "422.680412371134" "185.56701030927837" "92.78350515463919" "87.62886597938144" "97.93814432989691" "134.02061855670104" "159.7938144329897" "293.8144329896907" "396.9072164948454" "113.40206185567011" "231.95876288659795" "381.4432989690722" "381.4432989690722" "350.5154639175258" "345.36082474226805" "469.07216494845363" "716.4948453608248" "886.59793814433" "953.6082474226805" "912.3711340206186" "675.257731958763" "649.4845360824743" "644.3298969072165" "61.85567010309279" "603.0927835051547" "974.2268041237114" "912.3711340206186" "871.1340206185567" "829.8969072164949" "716.4948453608248" "474.22680412371136" "474.22680412371136" "479.3814432989691" "541.2371134020619" "670.1030927835052" "670.1030927835052" "639.1752577319588" "628.8659793814434" "634.020618556701" "639.1752577319588" "639.1752577319588" "639.1752577319588" "639.1752577319588" "639.1752577319588" "639.1752577319588" "639.1752577319588" "639.1752577319588" "639.1752577319588" "639.1752577319588" "639.1752577319588" "639.1752577319588" "639.1752577319588" "639.1752577319588" "639.1752577319588" "639.1752577319588" "639.1752577319588" "639.1752577319588" "639.1752577319588" "639.1752577319588" "639.1752577319588" "639.1752577319588" "639.1752577319588" "639.1752577319588" "639.1752577319588" "639.1752577319588" "639.1752577319588" "639.1752577319588" "0" "0" "0" "0" "0" "0" "0" "0" "0" "0" "0" "108.24742268041238" "103.09278350515464" "103.09278350515464" "103.09278350515464" "103.09278350515464" "103.09278350515464" "103.09278350515464" "103.09278350515464" "103.09278350515464" "103.09278350515464" "103.09278350515464" "103.09278350515464" "103.09278350515464" "103.09278350515464" "103.09278350515464" "103.09278350515464" "97.93814432989691" "97.93814432989691" "335.0515463917526" "628.8659793814434" "237.11340206185568" "484.5360824742268" "221.6494845360825" "484.5360824742268" "664.9484536082475" "649.4845360824743" "644.3298969072165" "639.1752577319588" "644.3298969072165" "644.3298969072165" "211.340206185567" "77.31958762886599" "195.87628865979383" "118.55670103092784" "87.62886597938144" "103.09278350515464" "103.09278350515464" "103.09278350515464" "103.09278350515464" "103.09278350515464" "103.09278350515464" "103.09278350515464" "103.09278350515464" "103.09278350515464" "103.09278350515464" "103.09278350515464" "103.09278350515464" "103.09278350515464" "103.09278350515464" "103.09278350515464" "103.09278350515464" "103.09278350515464" "103.09278350515464" "103.09278350515464" "103.09278350515464" "103.09278350515464" "103.09278350515464" "103.09278350515464" "103.09278350515464" "103.09278350515464" "103.09278350515464" "103.09278350515464" "103.09278350515464" "103.09278350515464" "103.09278350515464" "103.09278350515464" "103.09278350515464" "103.09278350515464" "103.09278350515464" "97.93814432989691" "118.55670103092784" "257.7319587628866" "268.0412371134021" "443.298969072165" "154.63917525773198" "97.93814432989691" "103.09278350515464" "103.09278350515464" "97.93814432989691" "92.78350515463919" "77.31958762886599" "72.16494845360825" "103.09278350515464" "87.62886597938144" "72.16494845360825" "67.01030927835052" "72.16494845360825" "87.62886597938144" "56.701030927835056" "97.93814432989691" "226.80412371134022" "355.6701030927835" "463.9175257731959" "536.0824742268042" "458.7628865979382" "221.6494845360825" "77.31958762886599" "175.2577319587629" "829.8969072164949" "958.7628865979382" "958.7628865979382" "850.5154639175258" "402.0618556701031" "67.01030927835052" "82.47422680412372" "82.47422680412372" "82.47422680412372" "613.4020618556701" "891.7525773195877" "865.9793814432991" "804.1237113402062" "701.0309278350516" "628.8659793814434" "639.1752577319588" "639.1752577319588" "639.1752577319588" "639.1752577319588" "639.1752577319588" "639.1752577319588" "639.1752577319588" "639.1752577319588" "639.1752577319588" "639.1752577319588" "639.1752577319588" "639.1752577319588" "639.1752577319588" "639.1752577319588" "639.1752577319588" "639.1752577319588" "639.1752577319588" "639.1752577319588" "639.1752577319588" "639.1752577319588" "639.1752577319588" "639.1752577319588" "639.1752577319588" "639.1752577319588" "639.1752577319588" "639.1752577319588" "639.1752577319588" "0" "0" "0" "0" "0" "0" "0" "0" "0" "0" "0" "108.24742268041238" "103.09278350515464" "103.09278350515464" "103.09278350515464" "103.09278350515464" "103.09278350515464" "103.09278350515464" "103.09278350515464" "103.09278350515464" "103.09278350515464" "103.09278350515464" "103.09278350515464" "103.09278350515464" "103.09278350515464" "103.09278350515464" "103.09278350515464" "103.09278350515464" "97.93814432989691" "123.71134020618558" "262.88659793814435" "123.71134020618558" "195.87628865979383" "67.01030927835052" "237.11340206185568" "582.4742268041238" "355.6701030927835" "634.020618556701" "639.1752577319588" "659.7938144329897" "489.69072164948454" "82.47422680412372" "87.62886597938144" "278.35051546391753" "175.2577319587629" "92.78350515463919" "103.09278350515464" "103.09278350515464" "103.09278350515464" "103.09278350515464" "103.09278350515464" "103.09278350515464" "103.09278350515464" "103.09278350515464" "103.09278350515464" "103.09278350515464" "103.09278350515464" "103.09278350515464" "103.09278350515464" "103.09278350515464" "103.09278350515464" "103.09278350515464" "103.09278350515464" "103.09278350515464" "103.09278350515464" "103.09278350515464" "103.09278350515464" "103.09278350515464" "103.09278350515464" "103.09278350515464" "103.09278350515464" "103.09278350515464" "103.09278350515464" "103.09278350515464" "103.09278350515464" "103.09278350515464" "103.09278350515464" "103.09278350515464" "103.09278350515464" "103.09278350515464" "103.09278350515464" "97.93814432989691" "128.8659793814433" "329.89690721649487" "123.71134020618558" "92.78350515463919" "103.09278350515464" "103.09278350515464" "97.93814432989691" "103.09278350515464" "103.09278350515464" "103.09278350515464" "97.93814432989691" "72.16494845360825" "87.62886597938144" "103.09278350515464" "237.11340206185568" "422.680412371134" "520.6185567010309" "520.6185567010309" "664.9484536082475" "458.7628865979382" "175.2577319587629" "283.50515463917526" "134.02061855670104" "56.701030927835056" "87.62886597938144" "103.09278350515464" "67.01030927835052" "221.6494845360825" "716.4948453608248" "515.4639175257732" "118.55670103092784" "72.16494845360825" "103.09278350515464" "97.93814432989691" "103.09278350515464" "92.78350515463919" "139.17525773195877" "505.1546391752578" "963.917525773196" "948.4536082474227" "922.680412371134" "788.659793814433" "634.020618556701" "639.1752577319588" "639.1752577319588" "639.1752577319588" "639.1752577319588" "639.1752577319588" "639.1752577319588" "639.1752577319588" "639.1752577319588" "639.1752577319588" "639.1752577319588" "639.1752577319588" "639.1752577319588" "639.1752577319588" "639.1752577319588" "639.1752577319588" "639.1752577319588" "639.1752577319588" "639.1752577319588" "639.1752577319588" "639.1752577319588" "639.1752577319588" "639.1752577319588" "639.1752577319588" "639.1752577319588" "639.1752577319588" "639.1752577319588" "0" "0" "0" "0" "0" "0" "0" "0" "0" "0" "0" "108.24742268041238" "103.09278350515464" "103.09278350515464" "103.09278350515464" "103.09278350515464" "103.09278350515464" "103.09278350515464" "103.09278350515464" "103.09278350515464" "103.09278350515464" "103.09278350515464" "103.09278350515464" "103.09278350515464" "103.09278350515464" "103.09278350515464" "103.09278350515464" "103.09278350515464" "103.09278350515464" "97.93814432989691" "87.62886597938144" "97.93814432989691" "92.78350515463919" "103.09278350515464" "87.62886597938144" "180.41237113402062" "118.55670103092784" "541.2371134020619" "659.7938144329897" "670.1030927835052" "252.5773195876289" "82.47422680412372" "103.09278350515464" "92.78350515463919" "97.93814432989691" "103.09278350515464" "103.09278350515464" "103.09278350515464" "103.09278350515464" "103.09278350515464" "103.09278350515464" "103.09278350515464" "103.09278350515464" "103.09278350515464" "103.09278350515464" "103.09278350515464" "103.09278350515464" "103.09278350515464" "103.09278350515464" "103.09278350515464" "103.09278350515464" "103.09278350515464" "103.09278350515464" "103.09278350515464" "103.09278350515464" "103.09278350515464" "103.09278350515464" "103.09278350515464" "103.09278350515464" "103.09278350515464" "103.09278350515464" "103.09278350515464" "103.09278350515464" "103.09278350515464" "103.09278350515464" "103.09278350515464" "103.09278350515464" "103.09278350515464" "103.09278350515464" "103.09278350515464" "103.09278350515464" "103.09278350515464" "103.09278350515464" "82.47422680412372" "97.93814432989691" "103.09278350515464" "103.09278350515464" "92.78350515463919" "118.55670103092784" "77.31958762886599" "77.31958762886599" "67.01030927835052" "118.55670103092784" "412.37113402061857" "597.938144329897" "685.5670103092784" "865.9793814432991" "974.2268041237114" "829.8969072164949" "463.9175257731959" "113.40206185567011" "484.5360824742268" "489.69072164948454" "226.80412371134022" "144.3298969072165" "97.93814432989691" "103.09278350515464" "108.24742268041238" "190.7216494845361" "61.85567010309279" "386.59793814432993" "278.35051546391753" "324.74226804123714" "108.24742268041238" "87.62886597938144" "123.71134020618558" "97.93814432989691" "67.01030927835052" "139.17525773195877" "505.1546391752578" "664.9484536082475" "798.9690721649486" "917.5257731958764" "963.917525773196" "731.958762886598" "628.8659793814434" "639.1752577319588" "639.1752577319588" "639.1752577319588" "639.1752577319588" "639.1752577319588" "639.1752577319588" "639.1752577319588" "639.1752577319588" "639.1752577319588" "639.1752577319588" "639.1752577319588" "639.1752577319588" "639.1752577319588" "639.1752577319588" "639.1752577319588" "639.1752577319588" "639.1752577319588" "639.1752577319588" "639.1752577319588" "639.1752577319588" "639.1752577319588" "639.1752577319588" "639.1752577319588" "639.1752577319588" "639.1752577319588" "0" "0" "0" "0" "0" "0" "0" "0" "0" "0" "0" "108.24742268041238" "103.09278350515464" "103.09278350515464" "103.09278350515464" "103.09278350515464" "103.09278350515464" "103.09278350515464" "103.09278350515464" "103.09278350515464" "103.09278350515464" "103.09278350515464" "103.09278350515464" "103.09278350515464" "103.09278350515464" "103.09278350515464" "103.09278350515464" "103.09278350515464" "103.09278350515464" "103.09278350515464" "103.09278350515464" "103.09278350515464" "103.09278350515464" "103.09278350515464" "103.09278350515464" "92.78350515463919" "82.47422680412372" "268.0412371134021" "350.5154639175258" "453.60824742268045" "113.40206185567011" "97.93814432989691" "103.09278350515464" "103.09278350515464" "103.09278350515464" "103.09278350515464" "103.09278350515464" "103.09278350515464" "103.09278350515464" "103.09278350515464" "103.09278350515464" "103.09278350515464" "103.09278350515464" "103.09278350515464" "103.09278350515464" "103.09278350515464" "103.09278350515464" "103.09278350515464" "103.09278350515464" "103.09278350515464" "103.09278350515464" "103.09278350515464" "103.09278350515464" "103.09278350515464" "103.09278350515464" "103.09278350515464" "103.09278350515464" "103.09278350515464" "103.09278350515464" "103.09278350515464" "103.09278350515464" "103.09278350515464" "103.09278350515464" "103.09278350515464" "103.09278350515464" "103.09278350515464" "103.09278350515464" "103.09278350515464" "103.09278350515464" "103.09278350515464" "103.09278350515464" "103.09278350515464" "103.09278350515464" "103.09278350515464" "103.09278350515464" "103.09278350515464" "87.62886597938144" "211.340206185567" "567.0103092783505" "474.22680
[truncated: 203,355 more chars]
