# Supplementary material for: Beyond-local neural information processing in neuronal networks
Source: Comput Struct Biotechnol J. 2024 Nov 13;23:4288–305. doi: 10.1016/j.csbj.2024.10.040 (PMC11647244; doi:10.1016/j.csbj.2024.10.040)
Supplement: Supplementary file 1 — Supplementary material [file mmc1.zip › scripts/analysis scripts/image_analysis/oscillator_grid_abm.py]

class NeuralGridModel:
    def __init__(self, grid_size, model_type):
        self.grid_size = grid_size
        self.model_type = model_type
        self.initialize_grid()

    
    def initialize_grid(self):
        if self.model_type == 'wilson_cowan':
            # Wilson-Cowan parameters
            self.E = np.random.rand(self.grid_size, self.grid_size) * 0.1
            self.I = np.random.rand(self.grid_size, self.grid_size) * 0.1

            # Wilson-Cowan specific parameters
            self.wEE, self.wEI, self.wIE, self.wII = 1.0, 0.5, 0.5, 1.0
            self.I_ext_E, self.I_ext_I = 0.0, 0.0  # External inputs to E and I populations
            self.P_E, self.P_I = 0.0, 0.0  # Initialize P_E and P_I if they represent additional external inputs/stimuli
            self.rE, self.rI = 0.2, 0.2
            self.neighbor_weight = 0.1  # Weight for the influence of neighboring neurons
            self.dt = 0.01  # Time step

        elif self.model_type == 'energy_distribution':
            self.E = np.random.rand(self.grid_size, self.grid_size) * 0.1
            self.slope_old = np.zeros((self.grid_size, self.grid_size))
            # ... (other energy distribution specific initializations)
        else:
            raise ValueError("Invalid model type.")

    # Define the sigmoid function
    def sigmoid(self, x):
        return 1 / (1 + np.exp(-x))

    
    def get_neighbor_sum(self, matrix):
        neighbor_sum = (
            np.roll(matrix, 1, axis=0) + np.roll(matrix, -1, axis=0) +
            np.roll(matrix, 1, axis=1) + np.roll(matrix, -1, axis=1) +
            np.roll(np.roll(matrix, 1, axis=0), 1, axis=1) +
            np.roll(np.roll(matrix, 1, axis=0), -1, axis=1) +
            np.roll(np.roll(matrix, -1, axis=0), 1, axis=1) +
            np.roll(np.roll(matrix, -1, axis=0), -1, axis=1)
        )
        return neighbor_sum
          

    def apply_random_input(self):
        num_patches = int(self.grid_size * self.grid_size * 0.01)  # 1% of patches
        if self.model_type == 'energy_distribution':
            for _ in range(num_patches):
                i = np.random.randint(self.grid_size)
                j = np.random.randint(self.grid_size)
                self.E[i, j] += 100  # Add 100 energy to the selected patch
        elif self.model_type == 'wilson_cowan':
            # For Wilson-Cowan, consider applying a uniform increase to P_E or P_I
            # This example simply increases P_E, but you might want to distribute or apply this differently
            self.P_E += 100  # Increase external input uniformly, not spatially specific
            # Reset or apply a decay to P_E in your update_grid method to simulate temporary stimulation
    

    def update_grid(self):
        # Apply random input before updating the grid
        self.apply_random_input()
        
        if self.model_type == 'wilson_cowan':
            # Implement Wilson-Cowan model update rules here
            E_neighbors = self.get_neighbor_sum(self.E) / 16.0  # Energy of neighbors
            I_neighbors = self.get_neighbor_sum(self.I) / 16.0  # Energy of neighbors
            
            dE_dt = -self.E + (1 - self.rE) * self.sigmoid(self.wEE * self.E - self.wEI * self.I + self.neighbor_weight * E_neighbors + self.I_ext_E + self.P_E)
            dI_dt = -self.I + (1 - self.rI) * self.sigmoid(self.wIE * self.E - self.wII * self.I + self.neighbor_weight * I_neighbors + self.I_ext_I + self.P_I)
            
            self.E += dE_dt * self.dt
            self.I += dI_dt * self.dt
        elif self.model_type == 'energy_distribution':
            EN = self.get_neighbor_sum(self.E) / 16.0  # Energy of neighbors
            slope = EN - self.E  # Spatial integration
            self.slope_old += slope  # Integrate slope over time
            self.E += self.slope_old * 0.98  # Update energy based on slope_old
        else:
            raise ValueError("Invalid model type.")


    def run_simulation(self, total_time_steps, output_file):
        # Initialize a list to store the grid data
        data_list = []

        for t in range(total_time_steps):
            self.update_grid()
            if t % 100 == 0:  # Visualization frequency
                plt.imshow(self.E, cmap='hot', interpolation='nearest')
                plt.title(f"State at time {t}")
                plt.colorbar()
                plt.show()            
            # Flatten the grid and add it to the list
            grid_flat = self.E.flatten()
            data_list.append(grid_flat)

        # Convert the list to a DataFrame
        df = pd.DataFrame(data_list)
        # Save the DataFrame to a CSV file
        df.to_csv(output_file, index=False, header=False)

    def animate_grid(self, total_time_steps):
        fig, ax = plt.subplots()
        # Adjust vmin and vmax according to your data's range
        im = ax.imshow(self.E, cmap='hot', interpolation='nearest', animated=True, vmin=0, vmax=1)
        time_text = ax.text(0.05, 0.95, '', transform=ax.transAxes, color="white")
    
        def init():
            # Ensure there's a non-zero initial state for the grid
            self.update_grid()  # Update the grid once before starting the animation
            im.set_array(self.E)
            return [im, time_text]
    
        def update(frame):
            if self.running:
                self.update_grid()
                im.set_array(self.E)
                time_text.set_text(f"Time: {frame}")
            return [im, time_text]
    
        self.anim = FuncAnimation(fig, update, init_func=init, frames=total_time_steps, blit=True, repeat=False)
        plt.close(fig)  # Prevent showing the static final frame in Jupyter
    
        return self.anim


    def start_simulation(self, _):
        self.running = True

    def stop_simulation(self, _):
        self.running = False

    def reinitialize_model(self, _):
        self.initialize_grid()
        self.running = False
        # Reset the animation with the initial state
        self.anim.event_source.stop()  # Stop the animation
        self.animate_grid(self.total_time_steps)  # Re-animate with the reinitialized grid

        return anim


def run_and_show(grid_size=50, model_type='energy_distribution', total_time_steps=1000):
    model = NeuralGridModel(grid_size, model_type)
    model.total_time_steps = total_time_steps  # Store total_time_steps in model for reinitialization
    model.running = False  # Initially, simulation is not running

    # Create control buttons
    start_button = widgets.Button(description="Start")
    stop_button = widgets.Button(description="Stop")
    reinit_button = widgets.Button(description="Reinitialize")

    # Attach event handlers
    start_button.on_click(model.start_simulation)
    stop_button.on_click(model.stop_simulation)
    reinit_button.on_click(model.reinitialize_model)

    display(start_button, stop_button, reinit_button)

    anim = model.animate_grid(total_time_steps)
    display(HTML(anim.to_html5_video()))

# Example widget usage for interactivity
grid_size_slider = widgets.IntSlider(min=10, max=100, step=10, value=50, description='Grid Size:')
model_type_dropdown = widgets.Dropdown(options=['wilson_cowan', 'energy_distribution'], value='energy_distribution', description='Model Type:')
time_steps_slider = widgets.IntSlider(min=50, max=500, step=50, value=100, description='Time Steps:')

# Example widget usage for interactivity, replacing the last line with a call to run_and_show()
widgets.interact(run_and_show, grid_size=grid_size_slider, model_type=model_type_dropdown, total_time_steps=time_steps_slider)
