# Supplementary material for: Beyond-local neural information processing in neuronal networks
Source: Comput Struct Biotechnol J. 2024 Nov 13;23:4288–305. doi: 10.1016/j.csbj.2024.10.040 (PMC11647244; doi:10.1016/j.csbj.2024.10.040)
Supplement: Supplementary file 1 — Supplementary material [file mmc1.zip › scripts/analysis scripts/image_analysis/plan_python_abm.md]

# Overall Model

with mesa library I like to build a grid model and run two different simulations on it. 
one is callded wilson_cohan and one is called energy_distribution. 
both simulation set up a grid with patches (size is variable but start with a 50x50 grid).
the grid should be visualized
 
e.g. to initialize the models there should be a option to select which model as a command for running and as a 
select button in the GUI. 
when initializing each patch gets a set of parameter values, eg.: 
	if self.model_type == 'wilson_cowan':
		# Wilson-Cowan parameters grid
		#self.E = np.random.rand(self.grid_size, self.grid_size) * 0.1
		#self.I = np.random.rand(self.grid_size, self.grid_size) * 0.1
		self.E = np.zeros((self.grid_size, self.grid_size))
		self.I = np.zeros((self.grid_size, self.grid_size))

		# Wilson-Cowan constants
		self.wEE, self.wEI, self.wIE, self.wII = 1.0, 0.5, 0.5, 1.0
		self.I_ext_E, self.I_ext_I = 0.0, 0.0  # External inputs to E and I populations
		self.P_E, self.P_I = 0.0, 0.0  # Initialize P_E and P_I if they represent additional external inputs/stimuli
		self.rE, self.rI = 0.2, 0.2
		self.neighbor_weight = 0.1  # Weight for the influence of neighboring neurons
		self.dt = 0.01  # Time step
	elif self.model_type == 'energy_distribution':
		# Non-local paramters grid
		#self.E = np.random.rand(self.grid_size, self.grid_size) * 0.1
		self.E = np.zeros((self.grid_size, self.grid_size))
		self.slope_old = np.zeros((self.grid_size, self.grid_size))
	else:
		raise ValueError("Invalid model type.")
		
after initilization it should be possible to run the simulation via a command or the button in the GUI. 
the simulation run for a time that can be defined (time_steps or ticks).
the time_steps or tick are also shown in the gui. 

to run the simulation the patches are asked, or formulated different, each patch energy E (energy_distribution) or E and I (wilson_cowan)
is updated according to specific kernels that define the wilson_cowan and the energy_distribution model. 
It is important to note, that always the energy of the neghbors is aksed or integrated in a model specific way. 
in the easisest case the 8 direct nieghbors a asked for their enegry and the energy is normlaized by those 8 neighbors. 

the update kernel for each patch looks like the folowing 
        if self.model_type == 'wilson_cowan':
            # Implement Wilson-Cowan model update rules here
            E_neighbors = self.get_neighbor_sum(self.E) / 8  # Energy of neighbors
            I_neighbors = self.get_neighbor_sum(self.I) / 8  # Energy of neighbors
            
            dE_dt = -self.E + (1 - self.rE) * self.sigmoid(self.wEE * self.E - self.wEI * self.I + self.neighbor_weight * E_neighbors + self.I_ext_E + self.P_E)
            dI_dt = -self.I + (1 - self.rI) * self.sigmoid(self.wIE * self.E - self.wII * self.I + self.neighbor_weight * I_neighbors + self.I_ext_I + self.P_I)
            
            self.E += dE_dt * self.dt
            self.I += dI_dt * self.dt
        elif self.model_type == 'non-local':
            EN = self.get_neighbor_sum(self.E) / 8.0  # Energy of neighbors
            slope = (EN - self.E) * 0.8  # Spatial integration
            self.slope_old += slope * 0.9  # Integrate slope over time
            self.E += self.slope_old * 0.9  # Update energy based on slope_old
        else:
            raise ValueError("Invalid model type.")
			
the updated E enegry values of the grid are than visualized in the GUI. 
for eaach timepoint the updated values of the grid are than stored in a file accroding to the model choosen (wilson_cowan or enegry_distribution).


# Important parameter
#Wilson-Cowan constants
self.wEE, self.wEI, self.wIE, self.wII = 1.0, 0.5, 0.5, 1.0
self.I_ext_E, self.I_ext_I = 0.0, 0.0  # External inputs to E and I populations
self.P_E, self.P_I = 0.0, 0.0  # Initialize P_E and P_I if they represent additional external inputs/stimuli
self.rE, self.rI = 0.2, 0.2
self.neighbor_weight = 0.1  # Weight for the influence of neighboring neurons
self.dt = 0.01  # Time step
#Non-local constants
damping = 0.001
slopo_damping = 0.01
NI_slopev = 2


## Initialize Energy Distribution specific parameters
### Non-local paramters grid
self.E = np.random.rand(self.grid_size, self.grid_size) * 0.1
#self.E = np.zeros((self.grid_size, self.grid_size))
self.slope_old = np.zeros((self.grid_size, self.grid_size))


# Initilaize Grid
assuemd grind initilaized that work import numpy as np
from mesa import Model
from mesa.space import MultiGrid  # Assuming multiple agents can occupy the same space
from mesa.time import RandomActivation

class GridModel(Model):
    def __init__(self, width=50, height=50, model_type='wilson_cowan'):
        super().__init__()
        self.schedule = RandomActivation(self)
        self.grid = MultiGrid(width, height, torus=True)  # Change this to SingleGrid if needed
        self.model_type = model_type
        self.grid_size = (width, height)
        self.initialize_grid()
    
now each grid point or patch should be initialized differently whether it the wilson_cohan (A) or enegy_distribution (B) model. this should be started with a button initialize.  if wilson_cohan is select it gets energy values E and I that get a random values between 0 and 100 or all are zero. for this we need a select button in the GUI (random, zeros). if enegry_distribution is select each grid point or patch gets random values for its energy E betwee 0 and 100 and a slope_old betwene 0 or 100 or both get only zero. 


# color scale in GUI

class GridModel(Model):
    def __init__(self, width=50, height=50, model_type='wilson_cowan', init_method='random'):
        super().__init__()
        self.schedule = RandomActivation(self)
        self.grid = MultiGrid(width, height, torus=True)
        self.model_type = model_type
        self.init_method = init_method
        self.grid_size = (width, height)
        self.initialize_grid()

    def initialize_grid(self):
        for content, (x, y) in self.grid.coord_iter():
            unique_id = self.grid.width * y + x  # Example unique_id, adjust as needed
            patch = PatchAgent(unique_id, self, self.init_method)
            self.grid.place_agent(patch, (x, y))
            self.schedule.add(patch)    class PatchAgent(Agent):
    def __init__(self, unique_id, model, init_method='random'):
        super().__init__(unique_id, model)
        self.init_method = init_method
        self.initialize_params()

    def initialize_params(self):
        if self.model.model_type == 'wilson_cowan':
            if self.init_method == 'random':
                self.E = np.random.rand() * 100
                self.I = np.random.rand() * 100
            else:  # zeros
                self.E = 0
                self.I = 0
        elif self.model.model_type == 'energy_distribution':
            if self.init_method == 'random':
                self.E = np.random.rand() * 100
                self.slope_old = np.random.rand() * 100
            else:  # zeros
                self.E = 0
                self.slope_old = 0     from mesa.visualization.ModularVisualization import ModularServer
from mesa.visualization.modules import CanvasGrid
from mesa.visualization.UserParam import Choice

def agent_portrayal(agent):
    # Define the portrayal for each agent. Adjust as needed.
    portrayal = {
        "Shape": "rect",
        "w": 1,
        "h": 1,
        "Filled": "true",
        "Color": "red",
        "Layer": 0  # Ensure each agent portrayal includes a Layer key
    }
    return portrayal


model_params = {
    "model_type": Choice("model_type", value="wilson_cowan", choices=["wilson_cowan", "energy_distribution"]),
    "init_method": Choice("init_method", value="random", choices=["random", "zeros"]),
    "width": 50,
    "height": 50
}

server = ModularServer(GridModel,
                       [CanvasGrid(agent_portrayal, 50, 50, 500, 500)],
                       "Grid Model",
                       model_params)     based on this model I like to initialize and reinitialze with one button called initialize and refferring th init_method "random" each grid point or patch should have different values. the visualization should consider different vlaues of each grid point and apply a color scale of a minimum and maxmimum values such as +100 and -100 which can be adjusted in the GUI.
					   
					   
					   
					   
